# Supplementary material for: Historical Trends in Sweet Corn Plant Density Tolerance Using Era Hybrids (1930–2010s)
Source: Front Plant Sci. 2021 Sep 22;12:707852. doi: 10.3389/fpls.2021.707852 (PMC8492913; doi:10.3389/fpls.2021.707852)
Supplement: Supplementary file 2 [file Data_Sheet_2.CSV]

year	plot	rep	hybrid	density	YOR	era	mark_ear_mass_Mtha	mark_ear_mass_kgplant	num_mark_ears_ha	box_yield	crate_yield	num_mark_ears_plant	nonmark_ear_mass_Mtha	nonmark_ear_mass_kgplant	num_nonmark_ears_ha	num_nonmark_ears_plant	avg_earlength_cm	avg_filled_earlength_cm	percent_filled_earlength	k_moisture	recovery	moist_corr_kmass_Mtha	Tillers	leaf_number	leaf_angle	flagleaf_ht_cm	ear_ht_soil_cm	LAI	shoot_biomass_kgplant	kmass_kgplant	HI_recovery	HI_ears	Bio_Veg_mass	Bio_total_mass	ASI_days	CD_days	days_silking_DAP	days_tasseling_DAP	GDD_plant_silking	GDD_plant_tasseing	GDD_silking_harvest	total_GDD
2019	101	1	NK199	4000	1954	1950s	7.950506667	0.7392	20435.55556	408.7111112	425.7407408	1.9	1.452	0.135	12906.66667	1.2	18.48	16.92	91.55844156	72.75412022	48.14833275	4.345759153	1	16	30	185.42	60.96	2.51	1.654	0.432908416	0.171231871	0.292381932	0.52853688	0.345779606	4	80	58	54	1308	1198	582	1890
2018	101	1	NK199	4000	1954	1950s	8.533457778	0.99175	23662.22222	473.2444444	492.9629629	2.75	1.021777778	0.11875	11831.11111	1.375	18.06	16.44	91.02990033	78.24734724	54.24089338	4.19520187	2.25	16.25	63.75	189.5	62.5	2.89	1.868	0.417910458	0.140309034	0.332969616	0.594486081	0.372838677	4	72	52	48	1275	1161	518	1764
2019	102	1	NK199	32000	1954	1950s	19.52778667	0.22695	73137.77778	1462.755556	1523.703704	0.85	1.774666667	0.020625	25813.33333	0.3	17.28	15.26	88.31018519	73.22955703	49.42455694	10.76564668	1	17.5	46	211.6	89.45	5.04	0.4	0.136491576	0.210773387	0.350461337	0.6189375	0.382310929	3	80	59	56	1339	1258	551	1890
2019	103	1	Eliminator	4000	1993	1990s	8.15056	0.7578	21511.11111	430.2222222	448.1481481	2	0.668995556	0.0622	7528.888889	0.7	22.84	21.2	92.81961471	78.52526439	33.12015806		2	15	43	154.47	53.17	2.28	1.158	0.240617278	0.121646753	0.383114257	0.708117444	0.414560162	2	77	55	53	1231	1171	585	1816
2019	104	1	Eliminator	32000	1993	1990s	21.46593778	0.246395062	73137.77778	1462.755556	1523.703704	0.839506173	2.159715556	0.024790123	39795.55556	0.456790123	19.06	16.58	86.9884575	72.34416155	42.43405518	10.49639078	0	14.5	45.5	171.82	64.1	5.25	0.37	0.133077832	0.207549761	0.384280653	0.732932933	0.422943623	3	77	57	54	1281	1198	535	1816
2018	102	1	NK199	32000	1954	1950s	7.765511111	0.104637681	36568.88889	731.3777778	761.8518519	0.492753623	2.897546667	0.039043478	31191.11111	0.420289855	16.96	14.94	88.08962264	75.6525165	43.78268191	3.44917512	0	17.25	44.75	209.5	91.75	4.6	0.429	0.04373015	0.076360379	0.182715425	0.334921118	0.250892066	4	72	52	48	1275	1161	518	1764
2019	105	1	Chase	32000	1988	1980s	23.96337778	0.297066667	78515.55556	1570.311111	1635.740741	0.973333333	2.215644444	0.027466667	40871.11111	0.506666667	20.64	17.94	86.91860465	70.14592623	48.047136	14.3221395	1.5	13	48	150.66	61.75	4.28	0.2965	0.18324824	0.295069895	0.478342547	1.094547499	0.52256991	2	74	52	50	1145	1089	602	1747
2019	106	1	Chase	4000	1988	1980s	6.769546667	0.78675	16133.33333	322.6666666	336.111111	1.875	1.686471111	0.196	20435.55556	2.375	20.84	18.68	89.6353167	70.48807049	41.07433248	3.419136694	3.5	13.5	37	135.96	47.63	3.25	0.861	0.340601722	0.184733137	0.426711864	1.141405343	0.533016949	2	74	51	49	1120	1061	627	1747
2019	107	1	DMC2038	32000	1984	1980s	23.63640889	0.309521127	72062.22222	1441.244444	1501.296296	0.943661972	2.542613333	0.033295775	41946.66667	0.549295775	19.24	19.12	99.37629938	75.21502719	49.48196796	12.07829585	0.5	13	38	169.955	75.83	5.97	0.411	0.153133916	0.20314471	0.410605183	0.834104383	0.454774761	4	80	59	55	1339	1231	551	1890
2019	108	1	DMC2038	4000	1984	1980s	9.097048889	0.8458	23662.22222	473.2444444	492.9629629	2.2	1.636995556	0.1522	19360	1.8	20.94	20.64	98.56733524	69.25025329	39.83708085	4.643210113	3	15	55	162.51	71.29	4.04	1.113	0.462539378	0.219109132	0.400663193	0.896675651	0.472761724	4	80	58	54	1308	1198	582	1890
2019	109	1	GH6462	32000	2004	2000s	23.41054222	0.275518987	74213.33333	1484.266667	1546.111111	0.873417722	2.252213333	0.026506329	16133.33333	0.189873418	19.08	17	89.09853249	72.21634954	48.48335692	13.13960227	0.5	14.5	28.5	181.61	66.04	5.4	0.408	0.166589623	0.234624906	0.388041075	0.740258129	0.425372602	2	81	60	58	1367	1308	551	1918
2019	110	1	GH6462	4000	2004	2000s	8.879786667	0.8256	22586.66667	451.7333334	470.5555556	2.1	1.56816	0.1458	17208.88889	1.6	18.2	17.76	97.58241758	77.58519389	33.13756386	2.748190631	1.5	14	38	156.24	46.59	2.18	0.844	0.273764563	0.150801235	0.454775807	1.150947867	0.535088686	3	81	59	56	1339	1258	579	1918
2019	111	1	Jubilee	4000	1959	1950s	11.00293333	0.8525	29040	580.8	605	2.25	2.570577778	0.199166667	19360	1.5	20.02	18.68	93.30669331	74.63568334	35.42338599	4.119177227	2.5	12.5	44	171.82	58.4	3.25	1.162	0.410337165	0.185365381	0.385107665	0.905048766	0.475079054	3	77	58	55	1308	1231	508	1816
2019	112	1	Jubilee	32000	1959	1950s	14.69208889	0.187123288	49475.55556	989.5111112	1030.740741	0.630136986	6.414613333	0.08169863	49475.55556	0.630136986	20.36	19.22	94.40078585	74.59788152	42.41527514	6.595755242	0.5	14.5	27.5	186.48	72.1	4.93	0.389	0.083623869	0.127122351	0.284458883	0.691058915	0.408654547	2	77	58	56	1308	1258	508	1816
2019	113	1	Merit	32000	1961	1960s	17.73591111	0.222837838	67760	1355.2	1411.666667	0.851351351	0.628124444	0.007891892	9680	0.121621622	16.7	15.56	93.17365269	74.81229352		17.36398913	0	16	24.5	192.83	84.64	6.48	0.307	0.220148247	0.409403153	0.414404906	0.751562638	0.429081222	2	77	58	56	1308	1258	508	1816
2019	114	1	Merit	4000	1961	1960s	9.140071111	0.772545455	24737.77778	494.7555556	515.3703704	2.090909091	0.664693333	0.056181818	6453.333333	0.545454545	18.88	18.32	97.03389831	77.18663748	47.32388293	4.111573005	1.5	15.5	25	179.94	82.14	2.48	0.965	0.40957966	0.228339986	0.430692818	0.858784739	0.46201409	3	77	58	55	1308	1231	508	1816
2019	115	1	SilverQueen	4000	1960	1960s	8.109688889	0.685454545	30115.55556	602.3111112	627.4074075	2.545454545	2.983591111	0.252181818	31191.11111	2.636363636	17.36	17.36	100	75.88828152	39.62474578	3.228401983	3	14.5	26	168.98	71.95	3.01	1.961	0.321601437	0.110949218	0.236474831	0.47814195	0.323474988	6	87	64	58	1495	1308	568	2063
2019	116	1	SilverQueen	32000	1960	1960s	18.52321778	0.249594203	61306.66667	1226.133333	1277.222222	0.826086957	1.774666667	0.023913043	17208.88889	0.231884058	16.24	15.26	93.96551724	74.40968718	44.345898	8.758590859	0.5	13.5	16	194.02	98.18	6.25	0.574	0.112064008	0.132227788	0.294503916	0.476493461	0.322719655	7	87	66	59	1561	1339	502	2063
2019	119	1	StylePak	32000	1975	1970s	14.79104	0.167707317	48400	968	1008.333333	0.548780488	4.657155556	0.052804878	45173.33333	0.512195122	19.1	18.64	97.59162304	74.79536834	34.51931359	5.362039096	1	14.5	28	162.01	56.09	5.05	0.43	0.067982276	0.104505768	0.257808106	0.512819058	0.338982415	2	81	61	59	1395	1339	523	1918
2019	120	1	StylePak	4000	1975	1970s	7.78272	0.7236	19360	387.2	403.3333333	1.8	3.538577778	0.329	27964.44444	2.6	20.18	19.98	99.00891972	77.19604421	33.62534753	2.486549655	3	14.5	41	133.08	50.495	2.52	1.675	0.247700859	0.090812751	0.265288165	0.62841791	0.385907024	3	81	59	56	1339	1258	579	1918
2019	121	1	SC1263	4000	2010	2010s	6.62112	0.6156	18284.44444	365.6888888	380.9259258	1.7	0.511964444	0.0476	3226.666667	0.3	19.94	18.46	92.5777332	78.44886088	42.64348186	2.535380265	1.5	13	49.5	115.38	35.24	1.16	0.408	0.252565183	0.235777803	0.574682599	1.625490196	0.619118745	2	74	51	49	1120	1061	627	1747
2019	122	1	SC1263	32000	2010	2010s	13.41648	0.14175	49475.55556	989.5111112	1030.740741	0.522727273	3.695608889	0.039045455	37644.44444	0.397727273	19.84	16.28	82.05645161	74.91022032	48.63094823	6.820825379	0	14	44.5	138.81	44.09	5.46	0.255	0.086477407	0.19843577	0.325267275	0.709001783	0.414863103	2	74	51	49	1120	1061	627	1747
2019	123	1	GH9394	32000	2014	2010s	9.565991111	0.118586667	32266.66667	645.3333334	672.2222223	0.4	6.823324444	0.084586667	58080	0.72	19.52	18.88	96.72131148	73.13102119	40.32092162	4.31817603	0	16.5	24.5	171.32	69.52	5.46	0.3605	0.054747724	0.097126688	0.2103819	0.56358761	0.360445175	2	81	60	58	1367	1308	551	1918
2019	124	1	GH9394	4000	2014	2010s	7.774115556	0.7228	20435.55556	408.7111112	425.7407408	1.9	0.819573333	0.0762	9680	0.9	18.94	18.86	99.57761352	72.49296669	41.98929481	3.741296126	0	15	21.5	152.47	68.02	2.27	0.677	0.37269405	0.252502744	0.489701897	1.180206795	0.541327913	4	81	59	55	1339	1231	579	1918
2019	125	1	Bonus	4000	1995	1990s	13.85100444	1.170727273	34417.77778	688.3555556	717.0370371	2.909090909	1.482115556	0.125272727	12906.66667	1.090909091	18.52	17.76	95.89632829	70.96421471	46.38861583	7.773471617	3.5	15	55.5	145.66	64.29	2.34	1.318	0.774364425	0.296237347	0.447868123	0.983308042	0.49579189	4	81	59	55	1339	1231	579	1918
2018	103	1	Eliminator	4000	1993	1990s	10.23283556	0.9514	29040	580.8	605	2.7	0.608764444	0.0566	6453.333333	0.6	19.84	19.68	99.19354839	77.40504574	37.20405862	3.584152993	4	15.25	43.5	164.25	64.5	2.6	1.601	0.357040034	0.136849381	0.36466079	0.629606496	0.386354925	4	70	50	46	1217	1104	525	1714
2018	104	1	Eliminator	32000	1993	1990s	5.558471111	0.234909091	77440	1548.8	1613.333333		4.035484444	0.170545455	48400		17.64	17.06	96.71201814	73.75255055	39.66915603	2.411482863	1.25	15	45.75	199.25	72.75	4.04	0.361	0.029762139	0.038830926	0.306487961	1.123142785	0.529000119	2	70	50	48	1217	1161	525	1714
2019	126	1	Bonus	32000	1995	1990s	22.87706667	0.279868421	69911.11111	1398.222222	1456.481481	0.855263158	3.848337778	0.047078947	47324.44444	0.578947368	18.48	17.42	94.26406926	70.27731249	46.75973907	13.2479674	2.5	14.5	40	166.28	66.75	6.03	0.473	0.167963524	0.209968218	0.349858543	0.691220652	0.408711099	4	81	60	56	1367	1258	551	1918
2019	127	1	IowaChief	4000	1951	1950s	10.87601778	0.919272727	25813.33333	516.2666666	537.7777777	2.181818182	0.75504	0.063818182	7528.888889	0.636363636	20.64	20.12	97.48062016	70.67739521	49.22239901	6.540696397	1	16.5	58	159.93	61.25	3.36	1.498	0.651559927	0.262610259	0.370511505	0.656268965	0.396233328	3	81	58	55	1308	1231	610	1918
2019	128	1	IowaChief	32000	1951	1950s	18.78135111	0.245943662	61306.66667	1226.133333	1277.222222	0.802816901	1.636995556	0.02143662	17208.88889	0.225352113	20.22	18.82	93.07616222	69.98014006	49.61321468	11.6552507	1	15.5	41.5	185.06	88.22	5.05	0.511	0.147770365	0.189843407	0.315968515	0.523249084	0.34350855	4	81	60	56	1367	1258	551	1918
2018	105	1	Chase	32000	1988	1980s	7.100817778	0.089216216	24737.77778	494.7555556	515.3703704	0.310810811	2.856675556	0.035891892	32266.66667	0.405405405	19.84	18.18	91.63306452	72.2217357	45.10698451	3.707200086	1.25	15	29.7	152	50.75	4.15	0.516	0.048775145	0.076079439	0.139159395	0.242457574	0.195143544	1	66	46	45	1104	1077	543	1620
2019	129	1	GoldenBeauty	32000	1955	1950s	12.16453333	0.161571429	54853.33333	1097.066667	1142.777778	0.728571429	4.667911111	0.062	44097.77778	0.585714286	17.88	15.78	88.25503356	68.60042121	43.95428754	6.995347257	1.5	12	43.5	122.19	27.97	3.01	0.302	0.091176709	0.173481099	0.307420495	0.740302744	0.425387334	2	69	48	46	1032	971	593	1625
2019	130	1	GoldenBeauty	4000	1955	1950s	3.768746667	0.318545455	15057.77778	301.1555556	313.7037038	1.272727273	2.45872	0.207818182	33342.22222	2.818181818	16.22	13.86	85.45006165	66.22244489	38.24888283	2.028769325	2	11	47.5	102.99	32.24	2.47	0.481	0.202098479	0.200621178	0.316216948	1.094311094	0.522516018	2	69	48	46	1032	971	593	1625
2019	131	1	GCB	4000	1934	1930s	7.963413333	0.7404	23662.22222	473.2444444	492.9629629	2.2	2.802897778	0.2606	24737.77778	2.3	21.06	21.04	99.90503324	67.75351771	35.1220573	3.757944039	3.5	15	56	158.47	58.13	3.75	1.553	0.374352454	0.146574962	0.289898199	0.644558918	0.391934221	3	80	58	55	1308	1231	582	1890
2019	132	1	GCB	32000	1934	1930s	10.56625778	0.111636364	39795.55556	795.9111112	829.0740742	0.420454545	5.24656	0.055431818	43022.22222	0.454545455	20.54	20.26	98.63680623	68.18908655	39.95844322	5.596218461	1.5	14	29	178.67	62.71	5.51	0.47	0.070951305	0.111371603	0.175234562	0.355464217	0.262245371	3	80	59	56	1339	1258	551	1890
2019	201	2	Merit	32000	1961	1960s	20.97548444	0.274676056	68835.55556	1376.711111	1434.074074	0.901408451	1.073404444	0.014056338	20435.55556	0.267605634	19.04	17.34	91.07142857	73.61192859	51.90102595	11.96972994	1	16.5	28	196.06	84.95	6.32	0.557	0.15175747	0.179439112	0.324778923	0.518370546	0.341399237	2	77	58	56	1308	1258	508	1816
2019	202	2	Merit	4000	1961	1960s	10.09731556	0.9388	24737.77778	494.7555556	515.3703704	2.3	0.255982222	0.0238	5377.777778	0.5	17.78	17.78	100	74.90633196	46.07517815	4.864361682	3	16.5	33.5	178.17	78.22	3.08	1.576	0.484569678	0.190880673	0.369810132	0.610786802	0.379185378	3	77	58	55	1308	1231	508	1816
2019	203	2	Eliminator	4000	1993	1990s	8.838915556	0.8218	22586.66667	451.7333334	470.5555556	2.1	1.234737778	0.1148	13982.22222	1.3	21.62	20.08	92.87696577	73.6515748	43.52935859	4.224007436	3.5	14	56	147.66	59.71	2.26	1.011	0.420779962	0.216050504	0.421955227	0.926409496	0.480899569	2	77	55	53	1231	1171	585	1816
2019	204	2	Eliminator	32000	1993	1990s	26.0392	0.291686747	80666.66667	1613.333333	1680.555555	0.903614458	2.82656	0.031662651	49475.55556	0.554216867	19.32	17.88	92.54658385	72.61216351	46.94994258	13.95112363	0.5	14.5	44.5	172.82	71.79	4.97	0.335	0.176878446	0.268669564	0.443057665	0.965222082	0.491151657	3	77	57	54	1281	1198	535	1816
2019	205	2	SC1263	4000	2010	2010s	6.736419556	0.7829	17208.88889	344.1777778	358.5185185	2	0.159182222	0.0185	2151.111111	0.25	19.06	15.84	83.10598111	71.71765609	62.86486819	4.990468222	1	16	55.5	144.2	50.4	2.37	0.456	0.497131944	0.395364994	0.622634007	1.75745614	0.637346906	2	74	51	49	1120	1061	627	1747
2019	206	2	SC1263	32000	2010	2010s	23.02764444	0.278051948	74213.33333	1484.266667	1546.111111	0.896103896	1.550951111	0.018727273	25813.33333	0.311688312	17.68	14.24	80.54298643	72.47116657	55.40240705	14.63371913	0	15	56	164.28	49.32	4.26	0.298	0.18553269	0.311935393	0.467487663	0.995903425	0.498973754	2	74	51	49	1120	1061	627	1747
2019	207	2	GCB	4000	1934	1930s	9.417564444	0.8756	24737.77778	494.7555556	515.3703704	2.3	2.144657778	0.1994	16133.33333	1.5	22.22	22.2	99.909991	67.2688214	40.17259336	5.159633711	5	15	19	166.9	83.22	2.1	1.683	0.513983583	0.18636098	0.317476432	0.638740345	0.389775199	3	80	58	55	1308	1231	582	1890
2018	106	1	Chase	4000	1988	1980s	7.823591111	0.90925	20435.55556	408.7111112	425.7407408	2.375	1.077706667	0.12525	8604.444444	1	22.36	20.08	89.80322004	72.29711391	45.82626138	4.138417931	3.25	12	54.725	135.5	32.5	2.46	1.177	0.412253852	0.18641368	0.411146281	0.878929482	0.467782048	2	66	46	44	1104	1051	543	1620
2019	208	2	GCB	32000	1934	1930s	17.59824	0.22725	60231.11111	1204.622222	1254.814815	0.777777778	3.902115556	0.050388889	44097.77778	0.569444444	21.18	19.68	92.91784703	65.81726577	44.94994211	11.26662734	2	14.5	30.5	177.035	50.4	5.52	0.325	0.142843228	0.237029555	0.377091496	0.854273504	0.460705232	3	80	59	56	1339	1258	551	1890
2019	209	2	DMC2038	4000	1984	1980s	7.980622222	0.742	19360	387.2	403.3333333	1.8	3.065333333	0.285	21511.11111	2	19.52	18.7	95.79918033	73.58876865	43.90542002	3.85595802	2	15	46	156.28	72.1	2.57	1.295	0.384116243	0.165424739	0.31955211	0.793050193	0.442291128	4	80	58	54	1308	1198	582	1890
2019	210	2	DMC2038	32000	1984	1980s	22.77811556	0.282373333	72062.22222	1441.244444	1501.296296	0.893333333	2.312444444	0.028666667	35493.33333	0.44	17.74	13.96	78.69222097	71.13723126	43.79307944	11.99637477	0	14.5	37	178.94	78.68	6.22	0.313	0.152095285	0.24372682	0.452492362	0.993738019	0.498429588	4	80	59	55	1339	1231	551	1890
2019	211	2	NK199	32000	1954	1950s	21.00775111	0.250410256	77440	1548.8	1613.333333	0.923076923	1.378862222	0.016435897	25813.33333	0.307692308	17.28	15.6	90.27777778	70.61672267	50.85096121	13.07879469	1	15.5	54	212.87	90.22	5.94	0.453	0.165818678	0.23035294	0.347866353	0.589064357	0.370698867	3	80	59	56	1339	1258	551	1890
2019	212	2	NK199	4000	1954	1950s	8.104311111	0.837222222	19360	387.2	403.3333333	2	0.92928	0.096	11831.11111	1.222222222	18.2	16.72	91.86813187	69.91581296	50.65506314	5.145955235	3	16	68	186.345	80.37	2.94	1.575	0.512620983	0.204376223	0.333791087	0.592522046	0.372065208	4	80	58	54	1308	1198	582	1890
2019	213	2	SilverQueen	4000	1960	1960s	9.890808889	0.9196	30115.55556	602.3111112	627.4074075	2.8	2.908302222	0.2704	27964.44444	2.6	17.58	16.28	92.60523322	76.65959089	34.91911896	3.358863155	3.5	14	14	176.17	80.06	3.72	2.042	0.334597496	0.103526453	0.284529703	0.582761998	0.368193069	6	87	64	58	1495	1308	568	2063
2018	107	1	DMC2038	32000	1984	1980s	10.10807111	0.14684375	33342.22222	666.8444444	694.6296296	0.484375	4.14304	0.0601875	32266.66667	0.46875	20.14	19.46	96.62363456	75.32479331	35.51602698	3.690984515	1	14.75	31.75	199.25	68.5	2.74	0.303	0.047225236	0.092592828	0.28791128	0.683271452	0.405918755	4	72	52	48	1275	1161	518	1764
2019	214	2	SilverQueen	32000	1960	1960s	20.22474667	0.241076923	66684.44444	1333.688889	1389.259259	0.794871795	1.458453333	0.017384615	13982.22222	0.166666667	17.7	16.68	94.23728814	72.93688154	47.98502974	10.94348017	2	15	26.5	215.41	99.45	5.47	0.573	0.138746227	0.166870289	0.289943566	0.451067257	0.310852068	7	87	66	59	1561	1339	502	2063
2018	108	1	DMC2038	4000	1984	1980s	8.53776	0.882	18284.44444	365.6888888	380.9259258	1.888888889	0.13552	0.014	2151.111111	0.222222222	20.3	19.96	98.32512315	77.54278023	26.34511657	2.104693279	3	14.75	33	187.75	55	2.27	1.191	0.209661742	0.100460825	0.422616195	0.752308984	0.429324389	4	72	52	48	1275	1161	518	1764
2019	215	2	Chase	32000	1988	1980s	22.97816889	0.300901408	75288.88889	1505.777778	1568.518519	0.985915493	2.200586667	0.028816901	40871.11111	0.535211268	20.48	18.28	89.2578125	71.0547504	44.38896669	12.30145578	2	13	35.5	148.025	52.9	4.9	0.237	0.155963235	0.275204158	0.530954097	1.391216497	0.581802818	2	74	52	50	1145	1089	602	1747
2018	109	1	GH6462	32000	2004	2000s	8.888391111	0.118057143	34417.77778	688.3555556	717.0370371	0.457142857	2.325351111	0.030885714	29040	0.385714286	16.32	16.04	98.28431373	75.90138104	39.52818929	3.52785714	1	10.75	51.75	171.25	61.66666667	3.81	0.319	0.046415554	0.099190645	0.252289657	0.466905508	0.318292832	2	72	52	50	1275	1217	518	1764
2018	110	1	GH6462	4000	2004	2000s	8.815253333	0.910666667	20435.55556	408.7111112	425.7407408	2.111111111	1.013173333	0.104666667	10755.55556	1.111111111	19.26	18.44	95.74247144	78.08862369	39.2907727	3.162159582	2	14.5	42.5	161.6666667	62	2.66	1.045	0.315002615	0.152889151	0.441999676	0.971610845	0.492800518	2	72	52	50	1275	1217	518	1764
2019	216	2	Chase	4000	1988	1980s	6.139271111	0.634222222	16133.33333	322.6666666	336.111111	1.666666667	1.772515556	0.183111111	18284.44444	1.888888889	22.8	19.86	87.10526316	71.48373395	42.34750171	3.089057716	3.5	14	44.5	126	44.09	2.2	1.072	0.307720478	0.162872518	0.335685721	0.762437811	0.432604093	2	74	51	49	1120	1061	627	1747
2019	217	2	GH6462	4000	2004	2000s	9.987608889	0.9286	23662.22222	473.2444444	492.9629629	2.2	1.0648	0.099	9680	0.9	18.92	18.76	99.15433404	75.93193666	38.30843199	3.836947063	2	14.5	31.5	152.97	53.9	3.1	1.066	0.382222442	0.182567082	0.443542224	0.963977486	0.490829194	3	81	59	56	1339	1258	579	1918
2018	111	1	Jubilee	4000	1959	1950s	6.177991111	0.638222222	16133.33333	322.6666666	336.111111	1.666666667	0.823875556	0.085111111	4302.222222	0.444444444	20.78	20.68	99.51876805	76.32416787	35.69251233	2.175296232	2	16	42.5	171.25	52.25	2.44	0.982	0.216694946	0.127068968	0.374250717	0.736591989	0.424159499	3	70	52	49	1275	1189	468	1714
2019	218	2	GH6462	32000	2004	2000s	23.79989333	0.299027027	72062.22222	1441.244444	1501.296296	0.905405405	1.27776	0.016054054	15057.77778	0.189189189	19.56	18.94	96.83026585	72.13775048	45.45738761	12.55984905	0.5	14.5	19.5	188.94	78.06	4.64	0.409	0.159239258	0.219919098	0.412974506	0.770369391	0.435146131	2	81	60	58	1367	1308	551	1918
2019	219	2	Bonus	4000	1995	1990s	10.32748444	0.872909091	26888.88889	537.7777778	560.1851852	2.272727273	1.753155556	0.148181818	17208.88889	1.454545455	19.26	19.08	99.06542056	73.61631657	45.25301942	5.137671084	3.5	15	39	141.12	48.94	2.23	1.096	0.511795747	0.241744814	0.412315356	0.931652289	0.482308485	4	81	59	55	1339	1231	579	1918
2019	220	2	Bonus	32000	1995	1990s	18.86739556	0.213926829	61306.66667	1226.133333	1277.222222	0.695121951	3.357884444	0.038073171	36568.88889	0.414634146	17.78	15.7	88.30146232	73.85434493	39.90917223	8.203004696	1.5	14.5	35	161.01	68.25	4.86	0.27	0.10400128	0.199236169	0.409821512	0.933333333	0.482758621	4	81	60	56	1367	1258	551	1918
2019	221	2	Jubilee	32000	1959	1950s	16.07310222	0.207555556	51626.66667	1032.533333	1075.555555	0.666666667	7.541795556	0.097388889	61306.66667	0.791666667	20.46	19.64	95.99217986	72.93157311	44.88683193	8.137114673	2.5	14	43	181.67	73.06	4.23	0.305	0.105076377	0.172272046	0.340286001	0.999817851	0.499954459	2	77	58	56	1308	1258	508	1816
2018	112	1	Jubilee	32000	1959	1950s	0.499057778	0.006535211	2151.111111	43.02222222	44.81481481	0.028169014	5.280977778	0.06915493	45173.33333	0.591549296	18.55	17.6	94.8787062	75.74105948	39.87112364	0.201126776	2.75	15	58.75	173.75	64	3.61	0.351	0.021576696	0.0505676	0.015316059	0.215641427	0.177389008	2	70	50	48	1217	1161	525	1714
2019	222	2	Jubilee	4000	1959	1950s	6.436124444	0.5984	17208.88889	344.1777778	358.5185185	1.6	3.033066667	0.282	21511.11111	2	21.1	20.98	99.43127962	74.03586579	34.58136949	2.407848869	2.5	14.5	28.5	160.01	61.48	1.88	0.874	0.239860978	0.136719664	0.341085271	1.007322654	0.501823985	3	77	58	55	1308	1231	508	1816
2019	223	2	IowaChief	4000	1951	1950s	7.922542222	0.818444444	18284.44444	365.6888888	380.9259258	1.888888889	0.785155556	0.081111111	8604.444444	0.888888889	19.58	17.92	91.52196118	74.16032659	45.43871	3.875844406	1.5	15.5	32	149.74	65.48	2.78	1.024	0.386097251	0.200720614	0.425485213	0.878472222	0.467652495	3	81	58	55	1308	1231	610	1918
2019	224	2	IowaChief	32000	1951	1950s	16.75930667	0.219464789	53777.77778	1075.555556	1120.370371	0.704225352	1.85856	0.024338028	18284.44444	0.23943662	19.3	18.16	94.09326425	70.99436784	50.18431094	10.16471267	0	15	39.5	180.63	75.6	4.96	0.443	0.132485924	0.192902418	0.319545557	0.550344959	0.354982261	4	81	60	56	1367	1258	551	1918
2020	101	1	NK199	4000	1954	1950s	6.139271111	0.5708	17208.88889	344.1777778	358.5185185	1.6	1.073404444	0.0998	9680	0.9	16.68	15.5	92.92565947	81.54899602	37.38623715	1.764563654	2			169.5	48	0.59	1.099						5	73	54	49	1375	1246	433	1808
2019	225	2	StylePak	32000	1975	1970s	14.66842667	0.177116883	52702.22222	1054.044444	1097.962963	0.636363636	3.125564444	0.03774026	32266.66667	0.38961039	19.46	17.94	92.18910586	70.89573872	37.66905049	6.700597732	0.5	15	36	168.455	70.29	5.78	0.418	0.086526314	0.136723295	0.279868664	0.514012303	0.339503386	2	81	61	59	1395	1339	523	1918
2019	226	2	StylePak	4000	1975	1970s	10.83299556	1.0072	26888.88889	537.7777778	560.1851852	2.5	3.340675556	0.3106	26888.88889	2.5	20.02	19.74	98.6013986	70.86431676	39.21042751	5.156607876	3.5	15	33.5	146.08	64.21	3.38	1.477	0.51368216	0.183799256	0.360383569	0.892213947	0.471518534	3	81	59	56	1339	1258	579	1918
2018	113	1	Merit	32000	1961	1960s	0.458186667	0.006085714	2151.111111	43.02222222	44.81481481	0.028571429	0.873351111	0.0116	36568.88889	0.485714286	19.5	19.2	98.46153846	77.14973519	28.21316614	0.123076254						3.26	0.388	0.00157473	0.003881651	0.015001056	0.045581738	0.043594619	8	72	52	44	1275	1051	518	1764
2018	114	1	Merit	4000	1961	1960s	9.835955556	0.9145	27964.44444	559.2888888	582.5925925	2.6	2.757724444	0.2564	23662.22222	2.2	20.2	18.36	90.89108911	78.93856306	38.35234605	3.310436405	1.25	17	37.75	208.75	102	3.27	1.912	0.041593042	0.013491531	0.296636284	0.612395397	0.379804729	4	72	52	48	1275	1161	518	1764
2018	115	1	SilverQueen	4000	1960	1960s	9.572444444	0.89	27964.44444	559.2888888	582.5925925	2.6	1.944604444	0.1808	16133.33333	1.5	20.3	19.62	96.65024631	76.62672811	33.46042224	3.119338754	3.5	16	39.5	176.5	80.5	2.69	2.091	0.310736963	0.0982785	0.28148523	0.512099474	0.338667847	8	78	58	50	1418	1217	483	1875
2019	229	2	GH9394	4000	2014	2010s	9.307857778	0.8654	24737.77778	494.7555556	515.3703704	2.3	0.352782222	0.0328	4302.222222	0.4	18.56	17.56	94.61206897	69.97095837	45.07474564	5.249443353	2	15	37	152.01	66.98	2.01	0.853	0.522930086	0.298612429	0.494175423	1.052989449	0.512905436	4	81	59	55	1339	1231	579	1918
2019	230	2	GH9394	32000	2014	2010s	20.83136	0.254842105	65608.88889	1312.177778	1366.851852	0.802631579	3.07824	0.037657895	27964.44444	0.342105263	18.7	17.62	94.22459893	69.62789792	49.24316248	12.98156851	0	15.5	19.5	176.36	85.91	5.21	0.254	0.164586002	0.301163773	0.466316753	1.151574803	0.535224154	2	81	60	58	1367	1308	551	1918
2020	102	1	NK199	32000	1954	1950s	15.46003556	0.186675325	65608.88889	1312.177778	1366.851852	0.792207792	2.450115556	0.029584416	34417.77778	0.415584416	16.92	15.48	91.4893617	81.32380669	36.75657279	4.422039503	0			188.5	52	3.22	0.354						4	73	55	51	1401	1299	407	1808
2019	231	2	GoldenBeauty	32000	1955	1950s	12.44417778	0.15025974	57004.44444	1140.088889	1187.592593	0.688311688	3.927928889	0.047428571	35493.33333	0.428571429	17.16	13.38	77.97202797	67.43915533	45.95905615	7.759285444	0	10	38	107.53	26.43	3.71	0.173	0.098375614	0.265386338	0.405353327	1.142707004	0.533300634	2	69	48	46	1032	971	593	1625
2018	116	1	SilverQueen	32000	1960	1960s	7.664408889	0.104794118	30115.55556	602.3111112	627.4074075	0.411764706	3.454684444	0.047235294	29040	0.397058824	19.08	18.72	98.11320755	75.73665273	35.60706556	2.759016657	0.5	15.75	30	199	103.5	4.54	0.473	0.035627798	0.057001794	0.167662698	0.321415247	0.243235613		78	57		1392		511	1875
2018	119	1	StylePak	32000	1975	1970s	1.987626667	0.026782609	7528.888889	150.5777778	156.8518519	0.101449275	4.112924444	0.05542029	46248.88889	0.623188406	18.84	17.64	93.63057325	75.44558399	36.56821378	0.743630048	0	15.66666667	29	171.6666667	70	4.55	0.363	0.009514563	0.021371296	0.060158208	0.226454266	0.184641428	4	72	52	48	1275	1161	518	1764
2018	120	1	StylePak	4000	1975	1970s	11.60524444	1.079	29040	580.8	605	2.7	3.02016	0.2808	24737.77778	2.3	20.26	20.22	99.80256663	78.33732278	35.46596238	3.715069379	3.5	15.5	56.75	166.25	56.75	2.8	1.6545	0.370081439	0.122775251	0.357960389	0.821879722	0.451116345	4	72	52	48	1275	1161	518	1764
2018	121	1	SC1263	4000	2010	2010s	8.995946667	0.929333333	19360	387.2	403.3333333	2	0.69696	0.072	9680	1	18.32	18.1	98.79912664	75.44517338	45.02840253	4.144374969	0	15.25	38	157	52.33333333	2.21	1.052	0.053026255	0.025824475	0.452597403	0.951837769	0.487662338	4	66	48	44	1161	1051	487	1620
2019	232	2	GoldenBeauty	4000	1955	1950s	2.72976	0.282	9680	193.6	201.6666667	1	1.396071111	0.144222222	10755.55556	1.111111111	16.18	14.4	88.99876391	66.25315179	39.72420277	1.524760498	3	11	42.5	94.53	25.16	1.79	0.539	0.151890988	0.15736375	0.2921607	0.790764791	0.441579371	2	69	48	46	1032	971	593	1625
2018	122	1	SC1263	32000	2010	2010s	17.75096889	0.235771429	60231.11111	1204.622222	1254.814815	0.8	0.916373333	0.012171429	17208.88889	0.228571429	19.54	18.04	92.3234391	73.68070743	45.21471983	8.801665856	1.75	14.5	52.5	148.25	44	4.5	0.437	0.876789323	1.280091199	0.344220581	0.567374959	0.361990574	4	66	48	44	1161	1051	487	1620
2018	123	1	GH9394	32000	2014	2010s	6.113457778	0.080056338	25813.33333	516.2666666	537.7777777	0.338028169	4.216177778	0.055211268	47324.44444	0.61971831	17.1	16.94	99.06432749	75.49705449	38.35454775	2.39392663	0	16.25	22.5	195	77	5.04	0.444	0.0306297	0.052876598	0.138202684	0.304656769	0.233514881	4	72	52	48	1275	1161	518	1764
2019	303	3	Jubilee	4000	1959	1950s	7.991377778	0.743	21511.11111	430.2222222	448.1481481	2	2.867431111	0.2666	24737.77778	2.3	20.42	19.26	94.31929481	76.13996828	34.18233998	2.715708965	2.5	14.5	32.5	150.93	53.71	2.3	0.911	0.270528859	0.14085643	0.386858273	1.108232711	0.525669062	3	77	58	55	1308	1231	508	1816
2019	304	3	Jubilee	32000	1959	1950s	17.33795556	0.223888889	60231.11111	1204.622222	1254.814815	0.777777778	5.762826667	0.074416667	58080	0.75	20.2	18.96	93.86138614	73.03111794	52.60016414	10.24794267	0	14.5	22.5	177.9	71.83	4.89	0.277	0.129927898	0.22584155	0.389165178	1.076915363	0.51851673	2	77	58	56	1308	1258	508	1816
2018	124	1	GH9394	4000	2014	2010s	8.959377778	0.925555556	25813.33333	516.2666666	537.7777777	2.666666667	2.45872	0.254	22586.66667	2.333333333	20.46	19.54	95.50342131	76.44924076	41.49494721	3.648100018	0	16.75	27	194.5	69.66666667	2.66	1.308	0.045024273	0.018099806	0.372074326	0.901800883	0.474182598	4	72	52	48	1275	1161	518	1764
2019	305	3	Merit	32000	1961	1960s	17.15080889	0.215486486	60231.11111	1204.622222	1254.814815	0.756756757	0.761493333	0.009567568	8604.444444	0.108108108	18.7	17.28	92.40641711	75.75525813	50.26400603	8.708593709	0	15.5	34	194.02	84.45	6.08	0.286	0.110411359	0.216046342	0.421651066	0.786902287	0.440372309	2	77	58	56	1308	1258	508	1816
2018	125	1	Bonus	4000	1995	1990s	14.05105778		39795.55556	795.9111112	829.0740742	4.111111111	1.402524444	0.144888889	10755.55556	1.111111111	18.72	18.32	97.86324786	76.82938808	41.23469806	5.593686211	3.25	15	54	151.5	60.75	3.48	2.267	0.557222283	0.144229402	0.375715395	0.704210165	0.413217912	4	73	52	48	1275	1161	541	1787
2018	126	1	Bonus	32000	1995	1990s	14.55656889	0.178078947	49475.55556	989.5111112	1030.740741	0.605263158	5.347662222	0.065421053	35493.33333	0.434210526	19.1	18.64	97.59162304	72.88961039	42.8114599	7.039528557	1	14.75	44.66666667	178	75.5	5.49	0.437	0.091752564	0.1348311	0.261688387	0.557208238	0.357825129	4	73	52	48	1275	1161	541	1787
2018	127	1	IowaChief	4000	1951	1950s	7.098666667	0.825	17208.88889	344.1777778	358.5185185	2	0.976604444	0.1135	8604.444444	1	21.12	20.44	96.78030303	76.03297674	41.64415852	2.952118117	3	16	56.5	168.75	71.5	2.7	2.486	0.294079063	0.085875037	0.240911082	0.377514079	0.274054607	4	72	52	48	1275	1161	518	1764
2020	103	1	Eliminator	4000	1993	1990s	5.20784	0.4842	15057.77778	301.1555556	313.7037038	1.4	1.495022222	0.139	16133.33333	1.5	20.325	18.85	92.74292743	75.68965517	39.13363117	2.064370564	2			138	43	0.35	0.651						5	73	55	50	1401	1273	407	1808
2018	128	1	IowaChief	32000	1951	1950s	11.88488889	0.157857143	44097.77778	881.9555556	918.7037038	0.585714286	1.85856	0.024685714	18284.44444	0.242857143	20.66	20.32	98.35430784	74.58040593	40.64926887	5.116880019	2.5	16	58.5	170	54.75	5.9	0.441	0.509724618	0.817465251	0.253161657	0.413929381	0.2927511	4	72	52	48	1275	1161	518	1764
2019	306	3	Merit	4000	1961	1960s	10.62648889	0.898181818	27964.44444	559.2888888	582.5925925	2.363636364	1.363804444	0.115272727	12906.66667	1.090909091	18.96	18.94	99.89451477	74.65958474	45.97884442	5.158819469	2.5	16	28.5	175.9	77.87	2.98	0.934	0.513902471	0.263884193	0.461208104	1.085069106	0.520399589	3	77	58	55	1308	1231	508	1816
2019	307	3	Bonus	4000	1995	1990s	10.82869333	1.0068	29040	580.8	605	2.7	2.538311111	0.236	19360	1.8	18.54	17.6	94.92988134	73.2535665	40.80788992	4.92464389	2.5	14.5	38.5	137.89	64.33	3.26	1.277	0.490574768	0.194687978	0.39955552	0.973218481	0.493213747	4	81	59	55	1339	1231	579	1918
2019	308	3	Bonus	32000	1995	1990s	21.84023111	0.274405405	75288.88889	1505.777778	1568.518519	0.945945946	2.488835556	0.03127027	34417.77778	0.432432432	18.1	16.9	93.37016575	71.00936892	45.95303774	12.12321712	2	15	30	164.28	73.87	4.93	0.46	0.153703448	0.200742237	0.358383339	0.664512338	0.399223438	4	81	60	56	1367	1258	551	1918
2018	129	1	GoldenBeauty	32000	1955	1950s	19.52133333	0.248630137	74213.33333	1484.266667	1546.111111	0.945205479	2.080124444	0.026493151	26888.88889	0.342465753	15.42	13.48	87.41893645	68.07315324	44.33606739	11.51360781	2	11.5	43.925	141.75	50.5	2.43	0.608	0.145974554	0.165293517	0.281535025	0.452505407	0.311534405	1	64	43	42	1026	1000	575	1575
2019	309	3	Chase	32000	1988	1980s	25.34008889	0.31	77440	1548.8	1613.333333	0.947368421	2.716853333	0.033236842	49475.55556	0.605263158	20.22	17.16	84.86646884	70.54035501	50.41158445	15.68031377	0	15	43.5	146.12	54.13	3.84	0.27	0.198801874	0.324184493	0.505514311	1.271247563	0.559713342	2	74	52	50	1145	1089	602	1747
2018	130	1	GoldenBeauty	4000	1955	1950s	7.169653333	0.740666667	25813.33333	516.2666666	537.7777777	2.666666667	1.566008889	0.161777778	17208.88889	1.777777778	16.44	14.82	90.1459854	69.57191253	37.44306338	3.403556344	4.5	11.75	48.775	128.75	37.25	1.4	1.392	0.339049665	0.14776983	0.322808717	0.648307791	0.393317191	1	64	43	42	1026	1000	575	1575
2018	131	1	GCB	4000	1934	1930s	9.692906667	1.001333333	29040	580.8	605	3	2.770631111	0.286222222	21511.11111	2.222222222	20.58	20.34	98.83381924	71.47265077	32.32676241	3.724486627	3.75	14.75	35	162	55	4.56	2.248	0.37101955	0.104939533	0.283218102	0.57275603	0.364173476	4	72	52	48	1275	1161	518	1764
2019	310	3	Chase	4000	1988	1980s	9.98976	0.844363636	25813.33333	516.2666666	537.7777777	2.181818182	2.26512	0.191454545	22586.66667	1.909090909	20.48	18.34	89.55078125	69.06169919	49.33762198	6.353579724	3	14	40	139.89	44.05	2.79	0.979	0.632920058	0.314132592	0.41907684	1.058036958	0.514100077	2	74	51	49	1120	1061	627	1747
2019	311	3	SC1263	32000	2010	2010s	24.50115556	0.281234568	79591.11111	1591.822222	1658.148148	0.913580247	1.232586667	0.014148148	26888.88889	0.308641975	19.76	16.36	82.79352227	72.33980012	56.68321498	16.00608485	0	15.5	48.5	153.43	55.98	4.04	0.188	0.202932143	0.419816712	0.58180518	1.57118466	0.61107422	2	74	51	49	1120	1061	627	1747
2019	312	3	SC1263	4000	2010	2010s	7.692373333	0.794666667	19360	387.2	403.3333333	2	0.61952	0.064	6453.333333	0.666666667	20.4	17.9	87.74509804	71.74172977	53.10095296	4.809467573	1	15.5	46.5	135.85	50.17	2.28	0.543	0.47910133	0.341808321	0.566944114	1.581338244	0.612604043	2	74	51	49	1120	1061	627	1747
2020	104	1	Eliminator	32000	1993	1990s	17.79184	0.22660274	68835.55556	1376.711111	1434.074074	0.876712329	2.009137778	0.025589041	36568.88889	0.465753425	17.26	15.22	88.18076477	75.23762861	33.61543937	6.170788303	0			151	47.5	3.24	0.322						2	73	54	52	1375	1326	433	1808
2019	313	3	GCB	4000	1934	1930s	7.56976	0.782	23662.22222	473.2444444	492.9629629	2.444444444	1.434791111	0.148222222	16133.33333	1.666666667	20.82	20.36	97.79058598	68.92709634	35.42528322	3.47189065	3.5	14.5	27	148.08	50.32	3.2	1.484	0.345856876	0.143258095	0.323913844	0.626834382	0.385309278	3	80	58	55	1308	1231	582	1890
2019	314	3	GCB	32000	1934	1930s	13.42293333	0.1664	49475.55556	989.5111112	1030.740741	0.613333333	4.999182222	0.061973333	47324.44444	0.586666667	20.48	16.88	82.421875	65.80502956	42.74761868	8.175425229	1.5	15	23	176.82	60.48	5.79	0.313	0.104602548	0.193217031	0.307366451	0.729627263	0.421840751	3	80	59	56	1339	1258	551	1890
2019	315	3	GH9394	32000	2014	2010s	21.43797333	0.273041096	70986.66667	1419.733333	1478.888889	0.904109589	1.512231111	0.019260274	20435.55556	0.260273973	17.5	16.94	96.8	71.61877395	47.70794441	12.09467888	0	15	30	180.4	80.91	5.9	0.461	0.153341627	0.20355947	0.362459312	0.634059371	0.388027132	2	81	60	58	1367	1308	551	1918
2018	132	1	GCB	32000	1934	1930s	8.800195556	0.131967742	32266.66667	645.3333334	672.2222223	0.483870968	7.049191111	0.105709677	37644.44444	0.564516129	20.72	16.9	81.56370656	71.16303771	36.23560478	3.831475961	2	15.25	27	186.5	68.75	5.77	0.56	0.050410227	0.063196256	0.165439987	0.424423963	0.297961824	4	72	52	48	1275	1161	518	1764
2018	201	2	Merit	32000	1961	1960s	1.748853333	0.014917431	6453.333333	129.0666667	134.4444445	0.055045872	0.692657778	0.005908257	27964.44444	0.23853211	16.96	16.1	94.92924528	77.91077258	43.06864065	0.693240359	3.25	17	45.25	173	83.75	4.33	0.354	0.069058035	0.1842404	0.039798316	0.058829627	0.055560995	4	72	52	48	1275	1161	518	1764
2019	316	3	GH9394	4000	2014	2010s	7.447146667	0.629454545	19360	387.2	403.3333333	1.636363636	0.632426667	0.053454545	6453.333333	0.545454545	20.5	19.94	97.26829268	68.95933579	44.23136406	4.260298253	0	16	21	165.59	72.14	3.37	0.851	0.424395118	0.276675535	0.410359746	0.802478368	0.445208321	4	81	59	55	1339	1231	579	1918
2020	105	1	Chase	32000	1998	1980s	7.520284444	0.086320988	32266.66667	645.3333334	672.2222223	0.37037037	7.307324444	0.083876543	64533.33333	0.740740741	16.62	13.3	80.02406739	75.66838171	32.64588921	2.488986396	0			115.5	37	2.11	0.281						3	67	49	46	1246	1160	415	1661
2018	202	2	Merit	4000	1961	1960s	7.460053333	0.867	22586.66667	451.7333334	470.5555556	2.625	1.852106667	0.21525	12906.66667	1.5	20	19.18	95.9	83.10167555	37.72223316	1.981398044	3.25	17.5	64	179.25	77	3.96	2.25	0.197379528	0.059233109	0.26018456	0.481	0.324780554	4	72	52	48	1275	1161	518	1764
2018	203	2	Eliminator	4000	1993	1990s	10.51678222		30115.55556	602.3111112	627.4074075	4.666666667	1.396071111	0.216333333	12906.66667	2	20.38	20.12	98.72423945	78.7566323	34.77671766	3.237304829	2.5	14	54.25	153.75	61.25	2.25	1.68	0.322488306	0.091460098	0.462185668	1.098809524	0.523539421	4	70	52	48	1275	1161	468	1714
2019	317	3	SilverQueen	4000	1960	1960s	9.393902222	0.8734	27964.44444	559.2888888	582.5925925	2.6	3.540728889	0.3292	32266.66667	3	17.68	17.68	100	77.48337699	37.35857112	3.292519134	3	14	34.5	186.52	83.18	3.31	1.629	0.32798855	0.115831526	0.308447521	0.738244322	0.42470688	6	87	64	58	1495	1308	568	2063
2020	106	1	Chase	4000	1998	1980s	2.465173333	0.2865	8604.444444	172.0888889	179.2592593	1	1.6456	0.19125	18284.44444	2.125	21	18.98	90.38095238	76.9687759	34.51500468	0.816509378	2			119	28.5	0.03	0.555						3	67	49	46	1246	1160	415	1661
2020	107	1	DMC2038	32000	1984	1980s	11.75797333	0.1822	43022.22222	860.4444444	896.2962963	0.666666667	4.459253333	0.0691	39795.55556	0.616666667	17.02	15.94	93.65452409	79.88343856	30.47008865	3.002954106	0			158	44.5	1.93	0.384						3	74	55	52	1401	1326	432	1833
2020	108	1	DMC2038	4000	1984	1980s	5.336906667	0.4962	12906.66667	258.1333334	268.888889	1.2	1.137937778	0.1058	9680	0.9	20.02	19.74	98.6013986	78.87213628	35.08212406	1.64823766	2.5			148.5	33.5	0.01	0.654						3	74	55	52	1401	1326	432	1833
2018	204	2	Eliminator	32000	1993	1990s	8.331253333	0.110657143	31191.11111	623.8222222	649.8148148	0.414285714	4.091413333	0.054342857	40871.11111	0.542857143	17.8	17.06	95.84269663	72.88084766	43.64155337	4.108425441	0	15	41.33333333	171.25	70.75	3.94	0.386	0.05256629	0.095401614	0.20082966	0.42746114	0.299455535	5	70	53	48	1296	1161	439	1714
2019	318	3	SilverQueen	32000	1960	1960s	21.94133333	0.304477612	66684.44444	1333.688889	1389.259259	0.925373134	0.94864	0.013164179	8604.444444	0.119402985	17.08	16.4	96.01873536	73.94632207	46.65006378	11.11150934	0	14	17.5	205.37	98.26	5.87	0.51	0.1434854	0.173366547	0.367885739	0.622827041	0.383791387	7	87	66	59	1561	1339	502	2063
2019	319	3	IowaChief	4000	1951	1950s	9.542328889	0.806545455	19360	387.2	403.3333333	1.636363636	0.634577778	0.053636364	7528.888889	0.636363636	21.78	21.78	100	69.70185334	51.23947337	6.17253925	1.5	15	51.5	170.05	77.6	2.52	1.046	0.614885477	0.322574411	0.423120946	0.822353555	0.451259061	3	81	58	55	1308	1231	610	1918
2020	109	1	GH6462	32000	2004	2000s	20.43555556	0.253333333	75288.88889	1505.777778	1568.518519	0.933333333	1.628391111	0.020186667	36568.88889	0.453333333	17.48	16.86	96.45308924	75.77226499	40.99343823	8.456728097	0			157.5	51	2.06	0.28						3	77	55	52	1401	1326	508	1909
2018	205	2	SC1263	4000	2010	2010s	9.127164444	0.8486	21511.11111	430.2222222	448.1481481	2	0.118311111	0.011	1075.555556	0.1	21	19.74	94	75.55447471	45.48202576	4.228280667	1.75	14.5	44.5	141.75	47.75	1.88	0.948	0.421205645	0.233019277	0.46946227	0.906751055	0.475547688	4	66	48	44	1161	1051	487	1620
2018	206	2	SC1263	32000	2010	2010s	9.342275556	0.125884058	38720	774.4	806.6666667	0.52173913	1.570311111	0.02115942	26888.88889	0.362318841	17.98	15.36	85.42825362	74.35650246	44.39355237	4.43137587	0	15.75	45.33333333	170	59.5	3.76	0.372	0.055676769	0.107268024	0.242530854	0.395278167	0.283297034	4	66	48	44	1161	1051	487	1620
2019	320	3	IowaChief	32000	1951	1950s	16.15699556	0.190151899	58080	1161.6	1210	0.683544304	1.540195556	0.018126582	19360	0.227848101	19.4	16.34	84.22680412	70.12974052	49.91857254	10.03807687	0	16	63.5	192.75	80.91	5.52	0.581	0.128434716	0.162724209	0.240918641	0.358482756	0.263884657	4	81	60	56	1367	1258	551	1918
2019	321	3	StylePak	32000	1975	1970s	17.65632	0.237913043	62382.22222	1247.644444	1299.629629	0.84057971	2.740515556	0.036927536	23662.22222	0.31884058	20.28	18.54	91.42011834	69.9972799	37.63407138	8.306743194	1	15	31.5	184.71	69.52	7.1	0.451	0.106282729	0.146427097	0.327775892	0.609402616	0.378651439	2	81	61	59	1395	1339	523	1918
2020	110	1	GH6462	4000	2004	2000s	4.790524444	0.4454	12906.66667	258.1333334	268.888889	1.2	0.662542222	0.0616	6453.333333	0.6	19.62	19.3	98.36901121	73.20504054	45.95977873	2.458118709	2			139.5	36	0.03	0.427						6	77	55	49	1401	1246	508	1909
2019	322	3	StylePak	4000	1975	1970s	7.868764444	0.812888889	19360	387.2	403.3333333	2	1.852106667	0.191333333	18284.44444	1.888888889	20.76	20.32	97.8805395	73.53941577	39.05072217	3.387847101	2.5	15	38.5	148.93	54.63	2.66	1.028	0.337484769	0.166066863	0.4	0.976869866	0.494149809	3	81	59	56	1339	1258	579	1918
2020	111	1	Jubilee	4000	1959	1950s	5.782186667	0.5376	18284.44444	365.6888888	380.9259258	1.7	0.767946667	0.0714	9680	0.9	20.2	17.7	87.62376238	74.19290752	35.9462971	2.234982381	2			151	41	0.16	0.676						2	73	52	50	1326	1273	482	1808
2019	323	3	GoldenBeauty	32000	1955	1950s	13.31752889	0.165093333	58080	1161.6	1210	0.72	3.583751111	0.044426667	34417.77778	0.426666667	17.26	13.94	80.76477404	67.26905788	44.32316216	8.050106922	0.5	11	32	137.025	35.28	3.63	0.195	0.102062776	0.252305882	0.40812156	1.074461538	0.517947197	2	69	48	46	1032	971	593	1625
2020	112	1	Jubilee	32000	1959	1950s	10.12958222	0.129013699	40871.11111	817.4222222	851.4814815	0.520547945	6.991111111	0.089041096	49475.55556	0.630136986	19.66	17.32	88.09766022	75.02220468	38.02912548	4.009135487	0			153	54	3.02	0.353						3	73	55	52	1401	1326	407	1808
2018	207	2	GCB	4000	1934	1930s	6.496355556	0.755	19360	387.2	403.3333333	2.25	2.860977778	0.3325	24737.77778	2.875	19.52	19.18	98.25819672	70.31156976	31.47684987	2.52951374	3.5	14.75	37	163.75	61.25	2.89	2.593	0.251980781	0.068463736	0.205135172	0.41939838	0.295476158	4	72	52	48	1275	1161	518	1764
2019	324	3	GoldenBeauty	4000	1955	1950s	3.398755556	0.316	13982.22222	279.6444444	291.2962963	1.3	2.278026667	0.2118	25813.33333	2.4	17.7	15.26	86.21468927	68.36197477	38.05828449	1.705168358	3.5	11	35.5	93.68	21.93	1.87	0.433	0.16986255	0.176792829	0.32889259	1.218937644	0.549333888	2	69	48	46	1032	971	593	1625
2019	325	3	Eliminator	4000	1993	1990s	10.64584889	0.899818182	27964.44444	559.2888888	582.5925925	2.363636364	0.892711111	0.075454545	10755.55556	0.909090909	19.5	18.18	93.23076923	74.23593537	41.62102957	4.756595872	3	15	48.5	153.78	60.48	1.5	1.22	0.473834447	0.215843089	0.409889018	0.799403875	0.444260394	2	77	55	53	1231	1171	585	1816
2019	326	3	Eliminator	32000	1993	1990s	25.31212444	0.305636364	77440	1548.8	1613.333333	0.935064935	3.013706667	0.03638961	44097.77778	0.532467532	20.26	18.66	92.10266535	70.45101089	45.98904143	14.33224887	0	13.5	35.5	171.55	80.64	5.56	0.402	0.181710518	0.244226041	0.410787223	0.850810881	0.459696282	3	77	57	54	1281	1198	535	1816
2018	208	2	GCB	32000	1934	1930s	2.880337778	0.039970149	11831.11111	236.6222222	246.4814815	0.164179104	6.909368889	0.095880597	60231.11111	0.835820896	21.8	20.96	96.14678899	71.15222876	35.88178367	1.242277066	2	15.5	26	191.25	77.25	4.17	0.352	0.015750132	0.032284735	0.081931102	0.38593962	0.278467845	4	72	52	48	1275	1161	518	1764
2019	327	3	DMC2038	32000	1984	1980s	22.59096889	0.280053333	64533.33333	1290.666667	1344.444445	0.8	3.762293333	0.04664	40871.11111	0.506666667	18.46	17.08	92.52437703	73.68473495	47.9568828	11.87906642	0	14.5	40	174.32	73.33	5.85	0.44	0.150607998	0.196438383	0.365274251	0.742484848	0.426106918	4	80	59	55	1339	1231	551	1890
2018	209	2	DMC2038	4000	1984	1980s	9.905866667	0.921	23662.22222	473.2444444	492.9629629	2.2	0.369991111	0.0344	2151.111111	0.2	21	20.46	97.42857143	77.06711343	36.04526615	3.411836381	0.75	15.5	26.75	175.5	55.5	2.72	1.552	0.042484311	0.016943572	0.367312754	0.615592784	0.381032145	4	72	52	48	1275	1161	518	1764
2020	113	1	Merit	32000	1961	1960s	9.942435556	0.1444375	47324.44444	946.4888888	985.9259258	0.6875	3.712817778	0.0539375	62382.22222	0.90625	16.98	16.2	95.40636042	76.33755106	42.70651597	4.186348466	0			177.5	67	3.99	0.329						5	73	55	50	1401	1273	407	1808
2019	328	3	DMC2038	4000	1984	1980s	8.228	0.765	22586.66667	451.7333334	470.5555556	2.1	2.512497778	0.2336	26888.88889	2.5	19.1	17.96	94.03141361	73.20933914	41.14643886	3.779189958	3	14	38.5	149.62	61.29	2.71	1.09	0.376468893	0.180249398	0.366274059	0.916146789	0.478119314	4	80	58	54	1308	1198	582	1890
2020	114	1	Merit	4000	1961	1960s	6.171537778	0.5738	19360	387.2	403.3333333	1.8	1.290666667	0.12	13982.22222	1.3	17.18	17.18	100	77.71325591	35.40634746	2.029130147	1.5			157.5	58	0.41	0.888						6	73	55	49	1401	1246	407	1808
2020	115	1	SilverQueen	4000	1960	1960s	7.533191111	0.7004	23662.22222	473.2444444	492.9629629	2.2	1.740248889	0.1618	18284.44444	1.7	18.04	17.5	97.00665188	76.96039604	29.86458913	2.159729186	2.5			160.5	66	0.43	1.136						6	81	61	55	1557	1401	435	1992
2018	210	2	DMC2038	32000	1984	1980s	10.60928	0.147223881	33342.22222	666.8444444	694.6296296	0.462686567	3.807466667	0.052835821	37644.44444	0.52238806	19.78	18.2	92.01213347	74.35444919	37.70501725	4.27450515	2.25	14.5	35.75	167.5	55	4.39	0.668	0.425810357	0.490531188	0.1696011	0.299490571	0.230467676	4	72	52	48	1275	1161	518	1764
2020	116	1	SilverQueen	32000	1960	1960s	10.38986667	0.1509375	40871.11111	817.4222222	851.4814815	0.59375	4.136586667	0.06009375	41946.66667	0.609375	16.44	14.7	89.41605839	77.94233033	29.35808934	2.803406972	0			162.5	68	2.94	0.316						7	81	62	55	1574	1401	418	1992
2019	329	3	GH6462	32000	2004	2000s	25.45624889	0.292197531	75288.88889	1505.777778	1568.518519	0.864197531	1.699377778	0.019506173	23662.22222	0.271604938	19.76	18.78	95.04048583	72.10877266	44.72790063	13.23211622	0	15	28.5	187.75	71.25	5.9	0.391	0.167762555	0.238738681	0.415818971	0.797196173	0.443577716	2	81	60	58	1367	1308	551	1918
2020	119	1	StylePak	32000	1975	1970s	17.33580444	0.198987654	69911.11111	1398.222222	1456.481481	0.802469136	2.835164444	0.03254321	45173.33333	0.518518519	16.1	15.86	98.50931677	71.84794881	35.78003682	7.27584744	0			143	40.5	3.09	0.283						3	77	55	52	1401	1326	508	1909
2018	211	2	NK199	32000	1954	1950s	8.533457778	0.116676471	36568.88889	731.3777778	761.8518519	0.5	2.488835556	0.034029412	30115.55556	0.411764706	16.72	15.28	91.38755981	76.58796799	46.66618508	3.88467965	2.75	17	60	205.25	61	4.58	0.448	0.386977385	0.646356411	0.194881116	0.336397059	0.251719396	4	72	52	48	1275	1161	518	1764
2019	330	3	GH6462	4000	2004	2000s	11.4224	0.965454545	24737.77778	494.7555556	515.3703704	2.090909091	1.72304	0.145636364	12906.66667	1.090909091	20.18	18.82	93.26065411	74.01607683	42.06318168	5.201791805	2.5	15.5	36	152.43	45.32	2.45	0.459	0.518183215	0.330033893	0.614903596	2.420677362	0.70766024	3	81	59	56	1339	1258	579	1918
2018	212	2	NK199	4000	1954	1950s	8.174222222	0.76	20435.55556	408.7111112	425.7407408	1.9	1.264853333	0.1176	11831.11111	1.1	18.18	16.46	90.53905391	75.59430932	44.77923161	3.722227713	1.5	17.25	57.25	224	87	3.18	1.536	0.047624985	0.019731929	0.314882333	0.571354167	0.363606231	4	72	52	48	1275	1161	518	1764
2018	213	2	SilverQueen	4000	1960	1960s	9.187395556	0.949111111	26888.88889	537.7777778	560.1851852	2.777777778	2.088728889	0.215777778	20435.55556	2.111111111	18.86	18.26	96.81866384	76.33624412	32.91296726	2.98147991	2.5	15.5	33.5	175.5	82.75	3.69	2.024	0.297003976	0.093137135	0.297630662	0.575537989	0.365296167	8	78	57	49	1392	1189	511	1875
2018	214	2	SilverQueen	32000	1960	1960s	7.574062222	0.102057971	31191.11111	623.8222222	649.8148148	0.420289855	4.179608889	0.056318841	36568.88889	0.492753623	16.82	16.36	97.26516052	76.71737235	37.00367785	2.71890799				207.5	106	5.02	0.699	0.03416095	0.039843567	0.119035143	0.226576268	0.184722528	7	78	57	50	1392	1217	511	1875
2019	331	3	NK199	4000	1954	1950s	7.358951111	0.760222222	18284.44444	365.6888888	380.9259258	1.888888889	1.144391111	0.118222222	11831.11111	1.222222222	17.04	14.92	87.55868545	73.62094038	48.76182146	3.944063563	2	15.5	54.5	183.75	78.1	3.36	0.998	0.392892991	0.209381627	0.405139744	0.880204854	0.46814306	4	80	58	54	1308	1198	582	1890
2019	332	3	NK199	32000	1954	1950s	19.60092444	0.239789474	74213.33333	1484.266667	1546.111111	0.907894737	1.202471111	0.014710526	34417.77778	0.421052632	17.56	16.18	92.14123007	72.70738015	53.71086623	11.97216506	0	15.5	39	197.79	99.53	5.92	0.44	0.151788344	0.21855773	0.345269221	0.578409091	0.366450684	3	80	59	56	1339	1258	551	1890
2019	401	4	NK199	4000	1954	1950s	8.948622222	0.832	22586.66667	451.7333334	470.5555556	2.1	0.920675556	0.0856	15057.77778	1.4	17.94	17.94	100	71.4519388	50.11389522	5.334327948	2	16	71.5	180.17	70.79	2.39	1.203	0.531385975	0.250582842	0.39234179	0.762759767	0.432707724	4	80	58	54	1308	1198	582	1890
2020	120	1	StylePak	4000	1975	1970s	5.623004444	0.6535	15057.77778	301.1555556	313.7037038	1.75	1.908035556	0.22175	21511.11111	2.5	16.96666667	16.8	99.01768173	73.41914874	31.28196845	1.948139912	2			115	32.5	0.06	0.722						3	77	55	52	1401	1326	508	1909
2018	215	2	Chase	32000	1988	1980s	11.74506667	0.147567568	46248.88889	924.9777778	963.5185185	0.581081081	4.543146667	0.057081081	31191.11111	0.391891892	18.34	15.5	84.51472192	72.24310203	44.30128052	6.01771275	1.25	13.75	34	152.25	59	4.24	0.399	0.076295194	0.126390068	0.244459369	0.512903881	0.339019477	4	66	46	42	1104	1000	543	1620
2018	216	2	Chase	4000	1988	1980s	7.997831111	0.826222222	21511.11111	430.2222222	448.1481481	2.222222222	2.701795556	0.279111111	20435.55556	2.111111111	22.66	20.36	89.84995587	72.92435861	47.10274638	4.249971038	3.5	13	38	133	35.75	3.97	1.605	0.423366359	0.156204535	0.304841553	0.688681205	0.407821916	4	66	46	42	1104	1000	543	1620
2020	121	1	SC1263	4000	2010	2010s	4.99488	0.4644	12906.66667	258.1333334	268.888889	1.2	0.613066667	0.057	8604.444444	0.8	20.46	19.44	95.01466276	78.96508488	35.43202673	1.551138496	1			106	22	0.1	0.342						5	67	49	44	1246	1108	415	1661
2018	217	2	GH6462	4000	2004	2000s	11.95372444	1.1114	31191.11111	623.8222222	649.8148148	2.9	2.925511111	0.272	29040	2.7	19.46	18.96	97.43062693	80.47938639	32.70453695	3.179753605	0.75	15	33.5	206.25	73.5	2.32	1.605	0.039594408	0.013249367	0.371904698	0.861931464	0.462923303	2	72	52	50	1275	1217	518	1764
2019	402	4	NK199	32000	1954	1950s	19.49121778	0.238447368	74213.33333	1484.266667	1546.111111	0.907894737	1.262702222	0.015447368	17208.88889	0.210526316	17.48	14.46	82.72311213	72.58192651	50.22862213	11.1844835	1	16.5	60	198.79	87.18	6.45	0.423	0.143102706	0.211410576	0.352266542	0.600223964	0.375087474	3	80	59	56	1339	1258	551	1890
2018	218	2	GH6462	32000	2004	2000s	17.83486222	0.240318841	62382.22222	1247.644444	1299.629629	0.84057971	2.658773333	0.035826087	19360	0.260869565	18.88	18.36	97.24576271	78.84361441	35.91428358	5.646342238	3	14	38.75	168.75	52.25	5.16	0.504	0.562467682	0.720978451	0.308043842	0.547906602	0.35396619	3	72	53	50	1296	1217	489	1764
2018	219	2	Bonus	4000	1995	1990s	9.178791111	0.948222222	24737.77778	494.7555556	515.3703704	2.555555556	0.935733333	0.096666667	8604.444444	0.888888889	19.88	19.62	98.69215292	74.69712016	41.05939508	3.973349287	3.25	15	53.5	162.5	73.25	4	2.023	0.395810326	0.129017165	0.309079715	0.516504641	0.340588896	5	73	53	48	1296	1161	512	1787
2018	220	2	Bonus	32000	1995	1990s	8.036551111	0.098315789	29040	580.8	605	0.355263158	6.6792	0.081710526	49475.55556	0.605263158	18.02	16.86	93.5627081	72.94484912	44.30874104	4.014189218	1.5	16	84.75	183.75	79	6.02	0.388	0.050893646	0.089597339	0.17308316	0.46398535	0.316933054	5	73	53	48	1296	1161	512	1787
2018	221	2	Jubilee	32000	1959	1950s	10.18981333	0.135342857	35493.33333	709.8666666	739.4444444	0.471428571	7.849404444	0.104257143	44097.77778	0.585714286	19.72	18.6	94.32048682	75.16327315	39.96465711	4.214299909	1	15.25	25.5	206	73	4.27	0.308	0.053430737	0.097572566	0.247156423	0.777922078	0.437545654	2	70	50	48	1217	1161	525	1714
2018	222	2	Jubilee	4000	1959	1950s	6.763093333	0.786	15057.77778	301.1555556	313.7037038	1.75	2.09088	0.243	16133.33333	1.875	21.1	21	99.52606635	74.13924291	36.30032185	2.645366501	0	15.25	34.25	177.5	57.75	3.66	1.677	0.032648694	0.012065297	0.290465632	0.613595707	0.380266075	4	70	52	48	1275	1161	468	1714
2018	223	2	IowaChief	4000	1951	1950s	9.262684444	0.956888889	24737.77778	494.7555556	515.3703704	2.555555556	1.636995556	0.169111111	15057.77778	1.555555556	20.74	20.22	97.4927676	75.3783757	40.63258899	3.861151324	0.25	16.5	46.5	190	76.66666667	3.56	1.93	0.049402478	0.016165732	0.313118092	0.583419689	0.368455497	4	72	52	48	1275	1161	518	1764
2020	122	1	SC1263	32000	2010	2010s	9.322915556	0.109721519	41946.66667	838.9333334	873.888889	0.493670886	5.564924444	0.065493671	79591.11111	0.936708861	17.1	13.54	79.18128655	80.71257313	39.97201085	2.994820504	0			118.5	31	2.32	0.242						4	67	50	46	1273	1160	388	1661
2020	123	1	GH9394	32000	2014	2010s	15.62136889	0.191105263	60231.11111	1204.622222	1254.814815	0.736842105	4.463555556	0.054605263	59155.55556	0.723684211	18.02	17.76	98.55715871	72.97914598	40.23833475	7.076962868	0			159	43	2.88	0.235						3	77	55	52	1401	1326	508	1909
2020	124	1	GH9394	4000	2014	2010s	4.717386667	0.487333333	12906.66667	258.1333334	268.888889	1.333333333	0.894862222	0.092444444	7528.888889	0.777777778	19.78	19.78	100	72.1791559	38.60180665	2.110902466	0.5			148	55	0.02	0.468						3	77	55	52	1401	1326	508	1909
2019	403	4	Merit	32000	1961	1960s	18.30595556	0.246666667	64533.33333	1290.666667	1344.444445	0.869565217	1.615484444	0.021768116	29040	0.391304348	17.26	16.14	93.51100811	74.15620094	51.92007725	10.23464651	1.5	16.5	35	201.75	96.03	4.99	0.341	0.129759324	0.212917489	0.404746617	0.787198776	0.440465149	2	77	58	56	1308	1258	508	1816
2018	224	2	IowaChief	32000	1951	1950s	11.8096	0.163880597	37644.44444	752.8888888	784.2592592	0.52238806	4.360302222	0.060507463	32266.66667	0.447761194	20.02	17.74	88.61138861	75.60854446	63.50455947	7.621958349	0.25	16	35.75	190.25	90	3.65	0.4	0.095763939	0.153372471	0.262465937	0.560970149	0.359372759	4	72	52	48	1275	1161	518	1764
2018	225	2	StylePak	32000	1975	1970s	8.490435556	0.109638889	30115.55556	602.3111112	627.4074075	0.388888889	7.352497778	0.094944444	48400	0.625	20.52	20.24	98.63547758	75.80014886	37.74212874	3.231155167	0.5	15.25	29.75	196	79.75	5.64	0.556	0.039878405	0.052431342	0.144151054	0.367955635	0.268982141	3	72	52	49	1275	1189	518	1764
2020	125	1	Bonus	4000	1995	1990s	6.169386667	0.521454545	20435.55556	408.7111112	425.7407408	1.727272727	1.170204444	0.098909091	10755.55556	0.909090909	17.075	17.075	100	80.16367888	30.46458492	1.553413748	2.5			137	50.5	0.25	0.785						5	74	55	50	1401	1273	432	1833
2018	226	2	StylePak	4000	1975	1970s	9.565991111	0.988222222	25813.33333	516.2666666	537.7777777	2.666666667	2.411395556	0.249111111	25813.33333	2.666666667	20.64	20.24	98.0620155	77.76171197	35.36482392	3.134668229	3.5	15.5	50.25	173.75	66.75	4.55	2.343	0.312264028	0.087216468	0.276014027	0.52809788	0.345591658	3	72	53	50	1296	1217	489	1764
2019	404	4	Merit	4000	1961	1960s	12.32909333	1.042090909	34417.77778	688.3555556	717.0370371	2.909090909	0.899164444	0.076	10755.55556	0.909090909	18.58	17.68	95.15608181	76.30718954	47.08531923	5.730889013	3	15.5	39	183.25	79.37	3.34	1.263	0.570889918	0.239759816	0.437652718	0.885265961	0.469570861	3	77	58	55	1308	1231	508	1816
2018	229	2	GH9394	4000	2014	2010s	10.33393778	1.067555556	25813.33333	516.2666666	537.7777777	2.666666667	2.394186667	0.247333333	21511.11111	2.222222222	18.64	18.02	96.67381974	79.68194574	32.8452931	2.873491111	0.75	17.75	38	187.25	75.75	2.47	1.503	0.286246532	0.101581909	0.378849414	0.874842907	0.466621979	4	72	52	48	1275	1161	518	1764
2019	405	4	IowaChief	4000	1951	1950s	9.047573333	0.8412	20435.55556	408.7111112	425.7407408	1.9	1.514382222	0.1408	11831.11111	1.1	21.18	20.74	97.92256846	69.79100697	50.59079469	5.761407859	3	15	41	156.47	65.56	1.53	1.451	0.573930092	0.235893996	0.345745993	0.676774638	0.403616934	3	81	58	55	1308	1231	610	1918
2018	230	2	GH9394	32000	2014	2010s	18.46944	0.235232877	65608.88889	1312.177778	1366.851852	0.835616438	2.534008889	0.032273973	25813.33333	0.328767123	20.78	20.32	97.78633301	75.96032286	40.17768348	7.432860973	1.25	16	30	176	80.33333333	5.77	0.674	0.740434055	0.786435123	0.249847228	0.396894435	0.284126292	4	72	52	48	1275	1161	518	1764
2020	126	1	Bonus	32000	1995	1990s	17.39818667	0.204759494	72062.22222	1441.244444	1501.296296	0.848101266	4.056995556	0.047746835	50551.11111	0.594936709	17.94	16.62	92.64214047	77.52069413	36.13949168	5.889218679	0			153.5	48	3.22	0.424						3	74	55	52	1401	1326	432	1833
2018	231	2	GoldenBeauty	32000	1955	1950s	20.17957333	0.25016	79591.11111	1591.822222	1658.148148	0.986666667	2.146808889	0.026613333	32266.66667	0.4	16.1	14.66	91.05590062	69.26086061	44.95078664	11.61795629	1.75	12	40.275	137	41	2.17	0.489	0.145970525	0.190618449	0.326676301	0.565998637	0.36142984	0	64	42	42	1000	1000	598	1575
2018	232	2	GoldenBeauty	4000	1955	1950s	6.9696	0.648	26888.88889	537.7777778	560.1851852	2.5	0.208657778	0.0194	18284.44444	1.7	17	16	94.11764706	66.42086727	25.71464764	2.507533044	2.75	12.25	43.5	122.25	29.5	1.64	1.288	0.249791146	0.12774427	0.331389997	0.518167702	0.341311241	1	64	43	42	1026	1000	575	1575
2019	406	4	IowaChief	32000	1951	1950s	17.69504	0.222324324	59155.55556	1183.111111	1232.407407	0.743243243	3.119111111	0.039189189	27964.44444	0.351351351	19.8	17.12	86.46464646	71.06325707	50.47193805	10.76812119	0.5	14	32.5	187.265	87.83	5.53	0.402	0.143024042	0.215555582	0.335071283	0.650531128	0.39413442	4	81	60	56	1367	1258	551	1918
2020	127	1	IowaChief	4000	1951	1950s	4.476462222	0.4162	12906.66667	258.1333334	268.888889	1.2	1.434791111	0.1334	11831.11111	1.1	20.52	19.34	94.24951267	73.84558891	41.59236035	2.02900069	1.5			156.5	50	0.69	0.748						5	74	55	50	1401	1273	432	1833
2019	407	4	GH9394	32000	2014	2010s	19.06529778	0.246194444	66684.44444	1333.688889	1389.259259	0.861111111	2.473777778	0.031944444	29040	0.375	19.96	18.92	94.78957916	71.13371809	47.3475631	10.85727483	0	15	25	178.44	85.68	5.6	0.403	0.137653278	0.202092818	0.361445292	0.69017094	0.408343869	2	81	60	58	1367	1308	551	1918
2018	303	3	Jubilee	4000	1959	1950s	11.36216889	1.0564	29040	580.8	605	2.7	0.598008889	0.0556	6453.333333	0.6	20.34	20.22	99.4100295	73.92199138	40.11018219	4.951982006	1	15.5	38.75	195.25	70.25	3.68	1.606	0.062783393	0.023099114	0.388668138	0.692403487	0.409124356		70		49		1189		1714
2019	408	4	GH9394	4000	2014	2010s	10.17905778	0.9464	25813.33333	516.2666666	537.7777777	2.4	0.245226667	0.0228	4302.222222	0.4	18.94	18.94	100	69.87517337	41.56490926	5.310650619	1	15.5	26.5	153.2	54.4	1.54	0.631	0.529027327	0.330600754	0.591426072	1.535974643	0.605674291	4	81	59	55	1339	1231	579	1918
2020	128	1	IowaChief	32000	1951	1950s	9.277742222	0.112025974	41946.66667	838.9333334	873.888889	0.506493506	3.807466667	0.045974026	50551.11111	0.61038961	16.14	14.8	91.6976456	74.88133295	35.67070309	3.463692418	0			164.5	49.5	3.46	0.358						3	74	55	52	1401	1326	432	1833
2020	129	1	GoldenBeauty	32000	1955	1950s	7.391217778	0.091626667	39795.55556	795.9111112	829.0740742	0.493333333	5.724106667	0.07096	61306.66667	0.76	15.18	14.24	93.80764163	72.85558096	33.87520685	2.831830559	0			94	19.5	1.36	0.146						7	64	49	42	1246	1064	370	1616
2019	409	4	DMC2038	32000	1984	1980s	26.14890667	0.300148148	76364.44444	1527.288889	1590.925926	0.87654321	2.84592	0.032666667	37644.44444	0.432098765	18.56	17.68	95.25862069	74.16064177	48.74577477	13.72337698	1.5	14.5	35.5	168.82	69.56	5.79	0.629	0.173990974	0.180898621	0.312064384	0.529117353	0.346027956	4	80	59	55	1339	1231	551	1890
2018	304	3	Jubilee	32000	1959	1950s	11.57728	0.145459459	41946.66667	838.9333334	873.888889	0.527027027	6.83408	0.085864865	43022.22222	0.540540541	20.66	18.52	89.64181994	73.95183728	42.0461549	5.283219777	3.5	15.75	45.5	181	60	4.56	0.357	0.526294768	0.894565712	0.24724366	0.647967295	0.393191841	3	70	52	49	1275	1189	468	1714
2020	130	1	GoldenBeauty	4000	1955	1950s	2.488835556	0.2314	9680	193.6	201.6666667	0.9	1.852106667	0.1722	26888.88889	2.5	16.72	15.08	90.19138756	71.0187569	39.60221772	1.190204198	1.5			89	22.5	0	0.276						7	64	49	42	1246	1064	370	1616
2019	410	4	DMC2038	4000	1984	1980s	10.94700444	0.925272727	29040	580.8	605	2.454545455	3.0008	0.253636364	29040	2.454545455	19.38	19.34	99.79360165	72.84916201	44.26644182	5.48203628	2.5	14.5	40.5	148.66	71.87	3.46	1.205	0.546100131	0.229077582	0.388132555	0.978347793	0.494527705	4	80	58	54	1308	1198	582	1890
2020	131	1	GCB	4000	1934	1930s	5.640213333	0.5244	17208.88889	344.1777778	358.5185185	1.6	3.256782222	0.3028	30115.55556	2.8	20.34	19.48	95.77187807	69.55475331	32.07656988	2.295047652	3.5			127	28.5	0	0.681						6	74	55	49	1401	1246	432	1833
2018	305	3	Merit	32000	1961	1960s	9.217511111	0.126029412	39795.55556	795.9111112	829.0740742	0.544117647	2.112391111	0.028882353	38720	0.529411765	18.96	17.98	94.83122363	78.54409706	40.7135918	3.354970007						4.05	0.473	0.042535777	0.067741646	0.200711977	0.327509016	0.246709448		72		50		1217		1764
2018	306	3	Merit	4000	1961	1960s	10.08440889	0.9376	27964.44444	559.2888888	582.5925925	2.6	1.482115556	0.1378	10755.55556	1	21.22	20.32	95.75871819	78.75847777	38.92299893	3.47401057	3.25	18.25	41.5	180.5	79.25	3.89	2.332	0.346068054	0.101563671	0.275165816	0.461149228	0.315607208		72		49		1189		1764
2020	132	1	GCB	32000	1934	1930s	11.94081778	0.152082192	51626.66667	1032.533333	1075.555555	0.657534247	4.312977778	0.054931507	52702.22222	0.671232877	18.2	16.6	91.20879121	70.90112031	33.01120328	4.77925775	0.5			138	45.5	2.75	0.262						0	74	55	55	1401	1401	432	1833
2020	201	2	Merit	32000	1961	1960s	8.314044444	0.099102564	41946.66667	838.9333334	873.888889	0.5	3.086844444	0.036794872	57004.44444	0.679487179	16.32	16.32	100	80.19657454	35.38323532	2.427386649	0			164.5	55	3.65	0.249						5	73	57	52	1460	1326	348	1808
2018	307	3	Bonus	4000	1995	1990s	11.97738667	1.237333333	31191.11111	623.8222222	649.8148148	3.222222222	1.337991111	0.138222222	11831.11111	1.222222222	19.3	19.24	99.68911917	75.61090226	42.85791493	5.216480655	3.25	16	44	158	64.5	3.82	1.878	0.519646464	0.159716487	0.380301892	0.732457697	0.422785329	5	73	53	48	1296	1161	512	1787
2020	202	2	Merit	4000	1961	1960s	3.828977778	0.395555556	9680	193.6	201.6666667	1	2.054311111	0.212222222	26888.88889	2.777777778	19.88	19.88	100	78.42199081	41.99519096	1.445714505	1.5			151	40.5	1.38	0.866						3	73	55	52	1401	1326	407	1808
2018	308	3	Bonus	32000	1995	1990s	16.53559111	0.216535211	57004.44444	1140.088889	1187.592593	0.746478873	2.888942222	0.037830986	21511.11111	0.281690141	18.68	18.06	96.68094218	72.16586231	44.71751618	8.575588377	3	15.25	59.75	154.5	62	6.88	0.517	0.854268323	1.107474408	0.28071649	0.49200425	0.329760622	7	73	55	48	1338	1161	471	1787
2019	411	4	Bonus	4000	1995	1990s	12.25703111	1.036	33342.22222	666.8444444	694.6296296	2.818181818	1.925244444	0.162727273	19360	1.636363636	19.5	19.44	99.69230769	72.26324534	46.33691323	6.563821941	4	15	53.5	143.2	70.56	3.55	1.474	0.653863608	0.244642847	0.387619048	0.813247811	0.448503401	4	81	59	55	1339	1231	579	1918
2020	203	2	Eliminator	4000	1993	1990s	6.556586667	0.6096	18284.44444	365.6888888	380.9259258	1.7	1.236888889	0.115	12906.66667	1.2	19.5	16.88	86.56410256	77.40370622	32.57675233	2.01099765	3			137	43	0.02	0.532						3	73	52	49	1326	1246	482	1808
2020	204	2	Eliminator	32000	1993	1990s	21.07658667	0.251230769	78515.55556	1570.311111	1635.740741	0.935897436	2.278026667	0.027153846	31191.11111	0.371794872	18.84	16.62	88.21656051	75.87802115	33.65283705	7.128918537	0			147	48	3.26	0.351						5	73	55	50	1401	1273	407	1808
2020	205	2	SC1263	4000	2010	2010s	4.465706667	0.4152	11831.11111	236.6222222	246.4814815	1.1	0.245226667	0.0228	8604.444444	0.8	20.24	20.06	99.11067194	78.79408532	36.93974717	1.457571538	0.5			115	41	0.35	0.305						3	67	49	46	1246	1160	415	1661
2019	412	4	Bonus	32000	1995	1990s	22.18656	0.267896104	74213.33333	1484.266667	1546.111111	0.896103896	2.697493333	0.032571429	32266.66667	0.38961039	18.5	16.14	87.24324324	70.85059243	43.00999079	11.58984989	1	15.5	45	173.13	70.64	5.95	0.347	0.146941185	0.226947572	0.413759904	0.86590067	0.464065791	4	81	60	56	1367	1258	551	1918
2018	309	3	Chase	32000	1988	1980s	9.101351111	0.117527778	38720	774.4	806.6666667	0.5	4.4528	0.0575	33342.22222	0.430555556	19.24	15.62	81.18503119	71.25012104	49.39155333	5.384970548	1.75	14.5	41.5	162	48.5	3.18	0.41	0.068273011	0.116700461	0.200892645	0.426897019	0.299178577	4	66	48	44	1161	1051	487	1620
2018	310	3	Chase	4000	1988	1980s	6.283395556	0.5842	17208.88889	344.1777778	358.5185185	1.6	1.036835556	0.0964	13982.22222	1.3	21.18	19.24	90.84041549	68.68686869	49.7170796	4.075822554	3.75	13.5	44.5	141.5	43.5	2.69	1.413	0.406018333	0.193933097	0.279040887	0.481670205	0.325085976	4	66	48	44	1161	1051	487	1620
2019	413	4	GH6462	32000	2004	2000s	24.3936	0.3024	75288.88889	1505.777778	1568.518519	0.933333333	1.686471111	0.020906667	23662.22222	0.293333333	19.74	19.1	96.75785208	73.24809682	43.05856198	11.70789616	0	14.5	24	191.52	69.83	4.33	0.471	0.148437827	0.186877227	0.380709382	0.686426044	0.40703003	2	81	60	58	1367	1308	551	1918
2020	206	2	SC1263	32000	2010	2010s	9.0024	0.128769231	39795.55556	795.9111112	829.0740742	0.569230769	4.153795556	0.059415385	77440	1.107692308	13.88	12.46	89.76945245	80.61826923	29.18069585	2.121462037	0			117	25	1.78	0.277						1	67	50	49	1273	1246	388	1661
2020	207	2	GCB	4000	1934	1930s	4.984124444	0.421272727	17208.88889	344.1777778	358.5185185	1.454545455	1.70368	0.144	21511.11111	1.818181818	21.05	20.75	98.57482185	70.9233978	28.73601271	1.735193042	2.5			122	28	1.08	0.694						2	74	52	50	1326	1273	507	1833
2020	208	2	GCB	32000	1934	1930s	7.401973333	0.102716418	31191.11111	623.8222222	649.8148148	0.432835821	6.986808889	0.096955224	74213.33333	1.029850746	19.16	16.54	86.3256785	72.73756724	34.5459086	2.904674697	1			125	32	2.86	0.208						5	74	57	52	1460	1326	373	1833
2020	209	2	DMC2038	4000	1984	1980s	4.534542222	0.468444444	11831.11111	236.6222222	246.4814815	1.222222222	0.582951111	0.060222222	6453.333333	0.666666667	21.42	19.84	92.62371615	77.3830156	39.25104758	1.677290005	2			142	34.5	0.43	0.614						5	74	55	50	1401	1273	432	1833
2020	210	2	DMC2038	32000	1984	1980s	16.18926222	0.218144928	64533.33333	1290.666667	1344.444445	0.869565217	2.766328889	0.037275362	33342.22222	0.449275362	20.26	15.42	76.11056269	76.09182531	34.89466445	5.627574625	0			177.5	48	2.17	0.261						3	74	55	52	1401	1326	432	1833
2020	211	2	NK199	32000	1954	1950s	14.59528889	0.183378378	59155.55556	1183.111111	1232.407407	0.743243243	2.852373333	0.035837838	32266.66667	0.405405405	17.34	13.74	79.23875433	78.29378635	37.957459	5.01051837	0			186	56	4.33	0.36						3	73	55	52	1401	1326	407	1808
2018	311	3	SC1263	32000	2010	2010s	8.471075556	0.121169231	38720	774.4	806.6666667	0.553846154	2.409244444	0.034461538	41946.66667	0.6	17.68	16.04	90.7239819	73.92279197	41.47180799	3.817168879	1	15	47.5	152	47.75	4.23	0.286	0.380252213	0.861018387	0.274367728	0.544163529	0.352400195	4	66	48	44	1161	1051	487	1620
2018	312	3	SC1263	4000	2010	2010s	8.778684444	0.906888889	19360	387.2	403.3333333	2	0.486151111	0.050222222	3226.666667	0.333333333	20.68	18.58	89.84526112	72.79256847	49.77592133	4.953646927	0	14.5	39.5	148.5	49.33333333	3.21	1.025	0.062804502	0.031685662	0.457536857	0.933766938	0.482874601	4	66	48	44	1161	1051	487	1620
2018	313	3	GCB	4000	1934	1930s	7.417031111	0.862	21511.11111	430.2222222	448.1481481	2.5	1.811235556	0.2105	18284.44444	2.125	20.88	20.54	98.37164751	70.85840353	28.44539954	2.561794195	1.5	15.75	38	172.75	64.66666667	2.88	1.892	0.032777524	0.011056679	0.290774161	0.566860465	0.361781076	4	72	52	48	1275	1161	518	1764
2019	414	4	GH6462	4000	2004	2000s	10.03063111	0.9326	22586.66667	451.7333334	470.5555556	2.1	2.484533333	0.231	23662.22222	2.2	19.54	19.16	98.05527124	71.40996092	48.6072001	5.808077084	2	15	35.5	171.955	58.48	2.5	1.112	0.578579107	0.254253431	0.40982598	1.046402878	0.511337669	3	81	59	56	1339	1258	579	1918
2020	212	2	NK199	4000	1954	1950s	5.741315556	0.485272727	13982.22222	279.6444444	291.2962963	1.181818182	1.294968889	0.109454545	15057.77778	1.272727273	18.68	18.6	99.57173448	76.51221404	43.0847735	2.42083991	1.5			168	44	1.02	1.136						5	73	55	50	1401	1273	407	1808
2019	415	4	Jubilee	4000	1959	1950s	8.675431111	0.896222222	23662.22222	473.2444444	492.9629629	2.444444444	1.051893333	0.108666667	9680	1	20.84	19.88	95.39347409	73.99570983	44.01176986	4.137077539	3.5	16	38.5	149.08	63.02	1.76	1.018	0.412120327	0.203728603	0.443040756	0.987120716	0.49675931	3	77	58	55	1308	1231	508	1816
2018	314	3	GCB	32000	1934	1930s	7.053493333	0.088621622	26888.88889	537.7777778	560.1851852	0.337837838	6.685653333	0.084	51626.66667	0.648648649	20.44	19.22	94.03131115	70.73871536	33.80688293	2.907311305	3.5	14.25	34.25	151.25	42.25	5.85	0.355	0.289615574	0.548907706	0.167964348	0.486258089	0.327169348	11	72	59	48	1443	1161	346	1764
2020	213	2	SilverQueen	4000	1960	1960s	6.674897778	0.6206	21511.11111	430.2222222	448.1481481	2	3.134168889	0.2914	29040	2.7	18.375	18.05	98.23129252	75.31471282	29.46881061	2.02317835	2			158	62	1.22	1.228						6	81	61	55	1557	1401	435	1992
2019	416	4	Jubilee	32000	1959	1950s	19.85475556	0.267536232	64533.33333	1290.666667	1344.444445	0.869565217	3.643982222	0.049101449	54853.33333	0.739130435	19.86	19.24	96.87814703	72.41037829	50.38070163	11.49908436	1.5	15	24.5	187.75	70.56	4.28	0.292	0.147127946	0.24173322	0.439565673	1.08437562	0.520240023	2	77	58	56	1308	1258	508	1816
2020	214	2	SilverQueen	32000	1960	1960s	13.86606222	0.174216216	57004.44444	1140.088889	1187.592593	0.716216216	3.015857778	0.037891892	34417.77778	0.432432432	16.6	16.6	100	75.98519889	32.23801756	4.472900369	0			167	63	3.36	0.4						7	81	62	55	1574	1401	418	1992
2018	315	3	GH9394	32000	2014	2010s	10.18120889	0.14790625	39795.55556	795.9111112	829.0740742	0.578125	3.656888889	0.053125	39795.55556	0.578125	19.44	19	97.73662551	76.42641268	37.61953687	3.762073079	1.5	16.25	40.25	180.5	77.25	4.64	0.37	0.374763773	0.656292932	0.259016035	0.543327703	0.352049472	7	72	55	48	1338	1161	448	1764
2020	215	2	Chase	32000	1998	1980s	7.614933333	0.0885	34417.77778	688.3555556	717.0370371	0.4	7.096515556	0.082475	80666.66667	0.9375	18.654	15.6	83.62817626	77.57452446	35.27589383	2.510004799	0			97	27	2.84	0.215						3	67	49	46	1246	1160	415	1661
2020	216	2	Chase	4000	1998	1980s	3.811768889	0.3544	10755.55556	215.1111112	224.0740742	1	2.422151111	0.2252	40871.11111	3.8	21.14	20.3	96.02649007	75.33466934	37.68774594	1.476394521	2			116.5	19.5	0.92	0.565						3	67	49	46	1246	1160	415	1661
2018	316	3	GH9394	4000	2014	2010s	8.630257778	0.891555556	21511.11111	430.2222222	448.1481481	2.222222222	1.697226667	0.175333333	21511.11111	2.222222222	20.22	19.42	96.04352127	79.25628873	36.50002799	2.722652298	0.25	15.75	26	195.75	81	4.66	1.447	0.034835664	0.013857281	0.354651934	0.737310911	0.42439779	4	72	53	49	1296	1189	489	1764
2018	317	3	SilverQueen	4000	1960	1960s	9.226115556	0.8578	25813.33333	516.2666666	537.7777777	2.4	1.908035556	0.1774	21511.11111	2	18.46	18.18	98.48320693	75.5026712	32.97316492	3.105181672	2.25	15.5	37.25	176.75	89	4.85	2.707	0.309326687	0.082659047	0.229223451	0.382415959	0.276628721		78						1875
2018	318	3	SilverQueen	32000	1960	1960s	10.76416	0.147176471	44097.77778	881.9555556	918.7037038	0.602941176	2.49744	0.034147059	19360	0.264705882	17.76	17	95.72072072	77.6031247	37.52218372	3.769158844	3.5	14.75	40.75	172.75	76.5	2.76	0.575	0.375469631	0.4964405	0.194594595	0.315345269	0.239743341		78						1875
2020	217	2	GH6462	4000	2004	2000s	6.023111111	0.56	15057.77778	301.1555556	313.7037038	1.4	1.279911111	0.119	12906.66667	1.2	20.68	20.46	98.93617021	72.0861173	41.06114252	2.87647704	2			148	45	0	0.509						3	77	55	52	1401	1326	508	1909
2019	417	4	GoldenBeauty	4000	1955	1950s	4.82064	0.407454545	19360	387.2	403.3333333	1.636363636	1.748853333	0.147818182	20435.55556	1.727272727	17.46	15.34	87.85796105	67.60690624	42.52507191	2.766883943	2.5	10.5	35	98.34	11.85	2	0.697	0.275626721	0.220101193	0.325372051	0.796661015	0.443411978	2	69	48	46	1032	971	593	1625
2019	418	4	GoldenBeauty	32000	1955	1950s	16.00426667	0.186	70986.66667	1419.733333	1478.888889	0.825	3.912871111	0.045475	44097.77778	0.5125	17.18	14.48	84.28405122	66.64363277	46.32547049	10.30440981	0	11	33.5	114.57	29.93	4.26	0.203	0.130643813	0.300693511	0.428102883	1.140270936	0.532769434	2	69	48	46	1032	971	593	1625
2018	319	3	IowaChief	4000	1951	1950s	5.784337778	0.597555556	15057.77778	301.1555556	313.7037038	1.555555556	1.051893333	0.108666667	10755.55556	1.111111111	21.48	21.26	98.97579143	73.32372719	40.79356967	2.622764305	2.25	16	53.5	164.75	61.25	3.64	1.865	0.261270057	0.101613176	0.232401366	0.378671433	0.274664016	5	72	53	48	1296	1161	489	1764
2018	320	3	IowaChief	32000	1951	1950s	3.342826667	0.043774648	11831.11111	236.6222222	246.4814815	0.154929577	5.977937778	0.07828169	48400	0.633802817	19.92	18.5	92.87148594	73.3394749	45.56454401	1.69199215	0.5	15	39	169	81.33333333	4.56	0.449	0.021648622	0.037909783	0.076655568	0.271840396	0.213737822	5	72	53	48	1296	1161	489	1764
2018	321	3	StylePak	32000	1975	1970s	6.769546667	0.086219178	23662.22222	473.2444444	492.9629629	0.301369863	6.915822222	0.088082192	49475.55556	0.630136986	19.1	18.08	94.65968586	75.63190414	35.2128207	2.420308659	1.5	15.5	41.25	172.25	80.5	5.46	0.283	0.031253986	0.068344396	0.188539077	0.615905901	0.381152084		72		50		1217		1764
2018	322	3	StylePak	4000	1975	1970s	8.113991111	0.943	22586.66667	451.7333334	470.5555556	2.625	3.026613333	0.35175	29040	3.375	20.3	18.2	89.65517241	80.63938137	29.75545802	1.94764211	3.75	16	52	169	74.25	4.65	2.193	0.194016887	0.055628095	0.270374884	0.590401277	0.371227869	6	72	55	49	1338	1189	448	1764
2020	218	2	GH6462	32000	2004	2000s	19.56650667	0.259885714	73137.77778	1462.755556	1523.703704	0.971428571	1.802631111	0.023942857	41946.66667	0.557142857	17.94	17.08	95.20624303	72.14392804	39.66147888	9.007221301	0			144.5	36.5	2.29	0.229						3	77	55	52	1401	1326	508	1909
2020	219	2	Bonus	4000	1995	1990s	5.693991111	0.66175	16133.33333	322.6666666	336.111111	1.875	0.591555556	0.06875	8604.444444	1	18.62	18.62	100	77.97316057	38.77239586	2.026190931	2			135.5	40.5	1.44	1.147						5	74	55	50	1401	1273	432	1833
2019	419	4	GCB	32000	1934	1930s	19.97521778	0.254410959	66684.44444	1333.688889	1389.259259	0.849315068	2.396337778	0.030520548	27964.44444	0.356164384	22.04	20.96	95.09981851	66.65069018	43.28975892	12.01578915	3	15	33	190.9	64.25	6.18	0.445	0.155162566	0.212571406	0.348540865	0.640295521	0.390353758	3	80	59	56	1339	1258	551	1890
2020	220	2	Bonus	32000	1995	1990s	15.48154667	0.186935065	61306.66667	1226.133333	1277.222222	0.74025974	4.067751111	0.049116883	55928.88889	0.675324675	18.04	18.04	100	77.84085706	33.86338763	4.840458102	0			151	57	3.37	0.402						5	74	57	52	1460	1326	373	1833
2020	221	2	Jubilee	32000	1959	1950s	10.74049778	0.142657143	41946.66667	838.9333334	873.888889	0.557142857	6.591004444	0.087542857	61306.66667	0.814285714	19.16	18.32	95.61586639	73.63859054	39.7803281	4.692995692	0			159.5	44.5	2.6	0.194						3	73	55	52	1401	1326	407	1808
2018	323	3	GoldenBeauty	32000	1955	1950s	15.13952	0.210089552	64533.33333	1290.666667	1344.444445	0.895522388	1.099217778	0.015253731	12906.66667	0.179104478	15.34	13.48	87.87483703	68.59304403	45.0928382	8.93376	3	11.25	47.75	125.5	48.5	2.68	0.547	0.889948052	1.152270073	0.272015769	0.411962127	0.291765706	0	64	42	42	1000	1000	598	1575
2020	222	2	Jubilee	4000	1959	1950s	3.839733333	0.357	12906.66667	258.1333334	268.888889	1.2	2.112391111	0.1964	13982.22222	1.3	19.72	19.6	99.39148073	74.80537174	38.25066116	1.541830823	2			130	31	0.94	0.472						3	73	55	52	1401	1326	407	1808
2018	324	3	GoldenBeauty	4000	1955	1950s	6.720071111	0.694222222	23662.22222	473.2444444	492.9629629	2.444444444	1.60688	0.166	20435.55556	2.111111111	17.48	16.24	92.90617849	68.14889336	41.05002344	3.661007028	1	11.5	47.5	131.5	34.25	3.71	1.244	0.046415848	0.022058434	0.329918682	0.691496963	0.408807688	1	64	43	42	1026	1000	575	1575
2020	223	2	IowaChief	4000	1951	1950s	3.286897778	0.339555556	9680	193.6	201.6666667	1	1.464906667	0.151333333	15057.77778	1.555555556	21.26	21.22	99.81185325	73.54777673	39.06910226	1.415371896	1.5			144	35.5	1.2	0.546						5	74	55	50	1401	1273	432	1833
2018	325	3	Eliminator	4000	1993	1990s	10.52538667		27964.44444	559.2888888	582.5925925	3.714285714	0.821724444	0.109142857	7528.888889	1	21.2	20.28	95.66037736	80.21462106	37.97008418	3.294676286	3	14.25	47.5	157	60	2.53	2.129	0.328203438	0.090261425	0.384473343	0.707911159	0.414489451	5	70	53	48	1296	1161	439	1714
2020	224	2	IowaChief	32000	1951	1950s	8.722755556	0.11109589	39795.55556	795.9111112	829.0740742	0.506849315	4.291466667	0.054657534	54853.33333	0.698630137	15.84	13.62	85.98484848	76.18821293	34.24352931	2.96355485	0			154.5	51.5	3.01	0.292						5	74	57	52	1460	1326	373	1833
2018	326	3	Eliminator	32000	1993	1990s	22.42318222	0.267282051	76364.44444	1527.288889	1590.925926	0.91025641	1.189564444	0.014179487	9680	0.115384615	19.76	18.82	95.24291498	74.31786217	42.12720268	10.10833902	0.25	14.75	29	173.75	62.5	6.41	0.531	0.128157942	0.157740319	0.328978098	0.530059394	0.3464306	4	70	52	48	1275	1161	468	1714
2018	327	3	DMC2038	32000	1984	1980s	19.46970667	0.274272727	60231.11111	1204.622222	1254.814815	0.848484848	1.662808889	0.023424242	11831.11111	0.166666667	19.36	18.14	93.69834711	74.85955056	37.42179877	7.632131827	2.25	15	33.5	180.25	60.25	4.48	0.588	0.760284679	0.85840271	0.309668811	0.506287363	0.336116053	7	72	55	48	1338	1161	448	1764
2018	328	3	DMC2038	4000	1984	1980s	13.48316444	1.139636364	29040	580.8	605	2.454545455	0.630275556	0.053272727	5377.777778	0.454545455	21.34	21.1	98.87535145	75.97811978	39.59988474	5.344185305	1.333333333	14.66666667	48.33333333	184.5	57.66666667	4.01	2.189	0.071664913	0.021190668	0.336980189	0.544956186	0.352732453	5	72	53	48	1296	1161	489	1764
2020	225	2	StylePak	32000	1975	1970s	16.01072	0.212657143	65608.88889	1312.177778	1366.851852	0.871428571	2.622204444	0.034828571	41946.66667	0.557142857	15.28	14.26	93.32460733	70.60198714	35.51890906	6.965899663	0			147	44	2.79	0.362						5	77	57	52	1460	1326	449	1909
2020	226	2	StylePak	4000	1975	1970s	7.825742222	0.808444444	24737.77778	494.7555556	515.3703704	2.555555556	1.918791111	0.198222222	26888.88889	2.777777778	17.66	17.12	96.94224236	74.70967742	37.24462123	3.071370632	2.5			133.5	31	1.53	1.005						3	77	55	52	1401	1326	508	1909
2018	329	3	GH6462	32000	2004	2000s	20.89159111	0.298830769	66684.44444	1333.688889	1389.259259	0.953846154	1.888675556	0.027015385	27964.44444	0.4	19.92	19.06	95.68273092	77.61138151	39.9619935	7.788157333	2.25	15.5	34.75	174	61	4.08	0.541	0.775827361	0.895000062	0.344733339	0.602303427	0.375898483		72	54		1316		468	1764
2020	229	2	GH9394	4000	2014	2010s	4.919591111	0.4574	13982.22222	279.6444444	291.2962963	1.3	0.798062222	0.0742	10755.55556	1	18.32	18	98.25327511	70.63706564	39.91833665	2.402645278	0.5			131	47	0.92	0.503						5	77	55	50	1401	1273	508	1909
2018	330	3	GH6462	4000	2004	2000s	10.97712	1.0206	29040	580.8	605	2.7	2.708248889	0.2518	32266.66667	3	21.52	20.32	94.42379182	77.44054779	36.63217218	3.779796267	1.25	15.5	32.75	173	63	3.63	2.022	0.047066161	0.014286717	0.309798446	0.629277943	0.38623118	4	72	53	49	1296	1189	489	1764
2020	230	2	GH9394	32000	2014	2010s	14.66197333	0.186739726	58080	1161.6	1210	0.739726027	3.983857778	0.050739726	54853.33333	0.698630137	17.28	17.16	99.30555556	71.48931962	42.6284887	7.424867382	0			141	43	2.88	0.357						3	77	55	52	1401	1326	508	1909
2020	231	2	GoldenBeauty	32000	1955	1950s	5.57568	0.072	34417.77778	688.3555556	717.0370371	0.444444444	3.893511111	0.050277778	45173.33333	0.583333333	12.78	10.66	83.41158059	74.09935533	30.38571251	1.82838057	0			88.5	24	1.02	0.08						2	64	44	42	1108	1064	508	1616
2020	232	2	GoldenBeauty	4000	1955	1950s	2.028497778	0.1886	9680	193.6	201.6666667	0.9	1.217528889	0.1132	12906.66667	1.2	16.14	15.6	96.65427509	72.35972039	38.06750782	0.889324327	1.5			89.5	13	0.73	0.122						2	64	44	42	1108	1064	508	1616
2018	331	3	NK199	4000	1954	1950s	8.40224	0.9765	22586.66667	451.7333334	470.5555556	2.625	0.802364444	0.09325	13982.22222	1.625	18.4	17.16	93.26086957	78.61330852	44.68971487	3.346070053	2.25	17.5	59.75	196	72	2.41	2.33	0.333323094	0.098043413	0.287227002	0.459120172	0.314655489	7	72	55	48	1338	1161	448	1764
2020	303	3	Jubilee	4000	1959	1950s	4.891626667	0.4548	16133.33333	322.6666666	336.111111	1.5	1.051893333	0.0978	8604.444444	0.8	18.76	18.64	99.36034115	75.60019598	37.85992466	1.882817151	2			156	36	0.6	0.449						3	73	55	52	1401	1326	407	1808
2018	332	3	NK199	32000	1954	1950s	19.21372444	0.248111111	70986.66667	1419.733333	1478.888889	0.916666667	0.301155556	0.003888889	8604.444444	0.111111111	18.42	16.54	89.7937025	77.75847884	43.49996434	7.745575718	3.5	15.25	35.5	225.75	94	4.9	0.485	0.09910273	0.134467747	0.336650083	0.519587629	0.34192673	10	72	58	48	1418	1161	372	1764
2018	401	4	NK199	4000	1954	1950s	7.660106667	0.791333333	20435.55556	408.7111112	425.7407408	2.111111111	1.112124444	0.114888889	11831.11111	1.222222222	19.14	17.96	93.83490073	77.91929995	42.47867593	2.993693848	0.25	17.5	46.5	207.75	71	3.07	1.815	0.037277585	0.013698839	0.290800702	0.49929599	0.333020293	5	72	53	48	1296	1161	489	1764
2018	402	4	NK199	32000	1954	1950s	16.87546667	0.2092	62382.22222	1247.644444	1299.629629	0.773333333	2.073671111	0.025706667	18284.44444	0.226666667	17.06	15.84	92.84876905	77.01332273	46.27736121	7.479788798	2.25	17.25	62	187.75	68.25	3.94	0.357	0.745108831	1.258828246	0.3534341	0.658001867	0.396864371	5	72	53	48	1296	1161	489	1764
2020	304	3	Jubilee	32000	1959	1950s	9.555235556	0.123388889	39795.55556	795.9111112	829.0740742	0.513888889	6.509262222	0.084055556	53777.77778	0.694444444	19.22	17.36	90.32258065	75.28655298	39.08469631	3.845654135	0			146	40	2.65	0.215						3	73	55	52	1401	1326	407	1808
2020	305	3	Merit	32000	1961	1960s	11.97308444	0.154611111	54853.33333	1097.066667	1142.777778	0.708333333	3.03952	0.03925	61306.66667	0.791666667	15.52	15.18	97.80927835	78.65513929	38.72599384	4.123734545	0			170.5	55.5	4.36	0.354						3	73	55	52	1401	1326	407	1808
2018	403	4	Merit	32000	1961	1960s	8.326951111	0.109042254	31191.11111	623.8222222	649.8148148	0.408450704	1.78112	0.023323944	34417.77778	0.450704225	19.48	19.3	99.07597536	76.35035227	43.50554277	3.569801278	0.5	16.25	30.75	198.25	96.5	4.95	0.422	0.045259502	0.081641885	0.196697154	0.313663974	0.238770326	11	72	59	48	1443	1161	346	1764
2020	306	3	Merit	4000	1961	1960s	3.869848889	0.399777778	9680	193.6	201.6666667	1	1.602577778	0.165555556	21511.11111	2.222222222	18.6	18.6	100	77.49131468	40.49188501	1.469605909	2			144.5	34.5	0.97	0.751						3	73	55	52	1401	1326	407	1808
2018	404	4	Merit	4000	1961	1960s	8.604444444	0.888888889	23662.22222	473.2444444	492.9629629	2.444444444	1.507928889	0.155777778	11831.11111	1.222222222	20.8	19.92	95.76923077	81.55597723	35.89401564	2.373500298	3	16.25	40.75	174.25	75.25	3.75	2.062	0.236439301	0.076107071	0.286123033	0.506627869	0.336266094	10	72	58	48	1418	1161	372	1764
2020	307	3	Bonus	4000	1995	1990s	7.922542222	0.7366	22586.66667	451.7333334	470.5555556	2.1	0.322666667	0.03	6453.333333	0.6	18.18	17.88	98.34983498	80.00194818	31.47317196	2.077693709	2			140	39	0.39	0.835						5	74	55	50	1401	1273	432	1833
2018	405	4	IowaChief	4000	1951	1950s	6.849137778	0.6368	16133.33333	322.6666666	336.111111	1.5	1.157297778	0.1076	12906.66667	1.2	21.38	21.06	98.50327409	73.58019954	40.93486378	3.086366836	3	16.5	39.33333333	175.75	67	2.79	1.34	0.307452422	0.147501642	0.30550758	0.555522388	0.35712915	9	72	57	48	1392	1161	400	1764
2020	308	3	Bonus	32000	1995	1990s	16.15269333	0.195038961	67760	1355.2	1411.666667	0.818181818	4.695875556	0.056701299	65608.88889	0.792207792	17.18	16.8	97.78812573	76.40771895	35.48837591	5.634946073	0			145.5	52	3	0.243						3	74	55	52	1401	1326	432	1833
2018	406	4	IowaChief	32000	1951	1950s	9.202453333	0.109692308	36568.88889	731.3777778	761.8518519	0.435897436	4.809884444	0.057333333	40871.11111	0.487179487	17.96	16.26	90.53452116	75.67620734	41.56687012	3.876778599	0.5	15.75	54.33333333	174.5	79.5	5.41	0.309	0.049602425	0.104201163	0.230433612	0.540536055	0.350875303	7	72	55	48	1338	1161	448	1764
2020	309	3	Chase	32000	1998	1980s	6.274791111	0.075766234	30115.55556	602.3111112	627.4074075	0.363636364	7.075004444	0.085428571	78515.55556	0.948051948	19.66	17.5	89.01322482	78.35712233	29.39442432	1.66329007	0			113.5	33.5	1.3	0.207						4	67	50	46	1273	1160	388	1661
2019	420	4	GCB	4000	1934	1930s	9.189546667	0.949333333	29040	580.8	605	3	2.665226667	0.275333333	20435.55556	2.111111111	17.54	16.96	96.69327252	67.34674144	31.95784575	3.995644758	4	14	41.5	159.55	63.02	4.09	1.45	0.398031318	0.148815298	0.354935194	0.844597701	0.457876371	3	80	58	55	1308	1231	582	1890
2019	421	4	Eliminator	4000	1993	1990s	10.63294222	0.898727273	29040	580.8	605	2.454545455	0.950791111	0.080363636	9680	0.818181818	20.82	19.1	91.73871278	72.75951308	42.72771136	5.156638772	3	14	47.5	153.74	65.56	2.47	1.236	0.513685238	0.231902553	0.405729295	0.792144748	0.442009357	2	77	55	53	1231	1171	585	1816
2020	310	3	Chase	4000	1998	1980s	2.959928889	0.2752	9680	193.6	201.6666667	0.9	1.860711111	0.173	25813.33333	2.4	20.86	19.9	95.3978907	73.93882213	35.6936833	1.147243068	2.5			112	29	0	0.483						3	67	49	46	1246	1160	415	1661
2020	311	3	SC1263	32000	2010	2010s	11.39013333	0.158059701	57004.44444	1140.088889	1187.592593	0.791044776	4.237688889	0.05880597	60231.11111	0.835820896	17.96	17.2	95.76837416	82.51812555	37.4186104	3.10451111	0			108.5	25	2.73	0.178						2	67	51	49	1299	1246	362	1661
2018	407	4	GH9394	32000	2014	2010s	18.69100444	0.248257143	64533.33333	1290.666667	1344.444445	0.857142857	2.43936	0.0324	21511.11111	0.285714286	19.76	19.12	96.7611336	78.19669049	40.24079042	6.832982708	3.75	15	80.5	196.25	87	5.15	0.529	0.085851078	0.106033868	0.306620086	0.530542803	0.346637025	6	72	55	49	1338	1189	448	1764
2020	312	3	SC1263	4000	2010	2010s	2.55552	0.2376	9680	193.6	201.6666667	0.9	0.520568889	0.0484	15057.77778	1.4	16.1	15.1	93.78881988	81.49684925	31.68685927	0.62429941	0			105	19	0	0.317						3	67	49	46	1246	1160	415	1661
2018	408	4	GH9394	4000	2014	2010s	8.59584	0.888	23662.22222	473.2444444	492.9629629	2.444444444	1.770364444	0.182888889	23662.22222	2.444444444	20.08	19.32	96.21513944	78.67132867	33.98030294	2.595781481	1.75	15.75	41	173.75	76.5	3.04	1.414	0.258582128	0.104061847	0.357360043	0.757347163	0.430960472	4	72	53	49	1296	1189	489	1764
2020	313	3	GCB	4000	1934	1930s	6.018808889	0.5596	18284.44444	365.6888888	380.9259258	1.7	1.983324444	0.1844	21511.11111	2	20.74	20.74	100	70.78489768	32.49286671	2.380645625	2.5			123	36	2	0.735						5	74	55	50	1401	1273	432	1833
2018	409	4	DMC2038	32000	1984	1980s	13.19061333	0.191625	39795.55556	795.9111112	829.0740742	0.578125			27964.44444	0.40625	20.8	19.06	91.63461538	73.66722097	39.23481277	5.678348291	3.25	15.25	72.25	185.3333333	61.66666667	4.69	0.382	0.565656006	.	.	.	.	4	72	52	48	1275	1161	518	1764
2020	314	3	GCB	32000	1934	1930s	8.55712	0.09945	37644.44444	752.8888888	784.2592592	0.4375	5.773582222	0.0671	61306.66667	0.7125	19.66	14.16	72.02441506	69.29938859	29.71449029	3.252607733	0			148	45	3.23	0.252						3	74	55	52	1401	1326	432	1833
2020	315	3	GH9394	32000	2014	2010s	14.13495111	0.182527778	55928.88889	1118.577778	1165.185185	0.722222222	3.766595556	0.048638889	40871.11111	0.527777778	18.6	17.72	95.2688172	71.25579704	43.08124561	7.29325824	0			172	42	2.13	0.293						5	77	57	52	1460	1326	449	1909
2019	422	4	Eliminator	32000	1993	1990s	26.77703111	0.327578947	70986.66667	1419.733333	1478.888889	0.868421053	2.630808889	0.032184211	48400	0.592105263	19.96	18.04	90.38076152	70.8531746	48.2754863	15.69889548	2	14.5	33	181.4	80.91	5.57	0.408	0.199037462	0.259243309	0.426666667	0.881772446	0.468586118	3	77	57	54	1281	1198	535	1816
2020	316	3	GH9394	4000	2014	2010s	4.383964444	0.4076	12906.66667	258.1333334	268.888889	1.2	1.353048889	0.1258	13982.22222	1.3	20.28	20.28	100	76.81173887	32.36575567	1.370912433	0			146.5	46	0.01	0.479						5	77	57	52	1460	1326	449	1909
2019	425	4	Chase	32000	1988	1980s	22.73401778	0.289547945	74213.33333	1484.266667	1546.111111	0.945205479	2.953475556	0.037616438	51626.66667	0.657534247	20.2	16.04	79.40594059	68.51098454	49.04064243	14.6278395	1	14	41	149.39	51.86	5.04	0.319	0.185458145	0.287013878	0.448102608	1.025593679	0.506317575	2	74	52	50	1145	1089	602	1747
2018	410	4	DMC2038	4000	1984	1980s	9.144373333	0.944666667	19360	387.2	403.3333333	2	0.440977778	0.045555556	5377.777778	0.555555556	21.12	20.38	96.49621212	75.62594841	38.51833101	3.577156113	0.75	15	26.25	194.75	64.25	3.36	1.837	0.046192615	0.016338516	0.334132443	0.539043126	0.350245628	5	72	53	48	1296	1161	489	1764
2020	317	3	SilverQueen	4000	1960	1960s	7.167502222	0.6664	24737.77778	494.7555556	515.3703704	2.3	1.692924444	0.1574	17208.88889	1.6	17.375	17.375	100	74.13553259	26.15481966	2.020281395	2			145.5	64.5	1.26	0.81						7	81	62	55	1574	1401	418	1992
2018	411	4	Bonus	4000	1995	1990s	8.55712	0.9945	24737.77778	494.7555556	515.3703704	2.875	1.503626667	0.17475	12906.66667	1.5	18.62	18.36	98.60365199	76.5150085	40.72735616	3.41030331	1	15.25	35.5	176.25	78	3.71	1.905	0.042847791	0.01393764	0.323493535	0.613779528	0.380336667	5	73	53	48	1296	1161	512	1787
2018	412	4	Bonus	32000	1995	1990s	7.137386667	0.092166667	24737.77778	494.7555556	515.3703704	0.319444444	7.922542222	0.102305556	48400	0.625	18.7	17.94	95.93582888	71.98820957	45.15858013	3.761916317	0	16	43	190.5	83	5.48	0.415	0.047265533	0.077551579	0.151223736	0.468607764	0.319082996	7	73	55	48	1338	1161	471	1787
2019	426	4	Chase	4000	1988	1980s	8.243057778	0.7664	21511.11111	430.2222222	448.1481481	2	2.65232	0.2466	31191.11111	2.9	22.08	20.04	90.76086957	69.80364228	47.45478737	4.921660988	4.5	13.5	40.5	125.5	48.36	2.68	1.085	0.490277622	0.233688094	0.365300286	0.933640553	0.482840801	2	74	51	49	1120	1061	627	1747
2020	318	3	SilverQueen	32000	1960	1960s	13.58426667	0.177887324	51626.66667	1032.533333	1075.555555	0.676056338	3.355733333	0.043943662	43022.22222	0.563380282	16.85	16.08	95.43026706	75.74372934	31.72940208	4.356230736	0			162.5	72.5	2.62	0.351						7	81	64	55	1616	1401	376	1992
2019	427	4	SC1263	4000	2010	2010s	6.993262222	0.81275	17208.88889	344.1777778	358.5185185	2	0	0	0	0	19.82	17.7	89.3037336	71.15138383	53.54745687	4.501242456	1	15	57.5	152.47	54.71	0.79	0.629	0.448397086	0.311008903	0.56372464	1.292130366	0.56372464	2	74	51	49	1120	1061	627	1747
2020	319	3	IowaChief	4000	1951	1950s	3.738631111	0.386222222	9680	193.6	201.6666667	1	0.673297778	0.069555556	8604.444444	0.888888889	19.65	18.725	95.29262087	74.40096216	41.62594147	1.659927368	1.5			160	55.5	0.21	0.735						4	74	55	51	1401	1299	432	1833
2020	320	3	IowaChief	32000	1951	1950s	7.881671111	0.097706667	36568.88889	731.3777778	761.8518519	0.453333333	5.586435556	0.069253333	60231.11111	0.746666667	17.92	16.24	90.625	76.46091331	36.05556894	2.787205742	0			171.5	61	2.18	0.345						5	74	57	52	1460	1326	373	1833
2020	321	3	StylePak	32000	1975	1970s	14.68348444	0.187013699	62382.22222	1247.644444	1299.629629	0.794520548	2.772782222	0.035315068	46248.88889	0.589041096	16.22	13.68	84.34032059	71.89516529	34.43924887	5.921784405	0.5			136.5	42	2.09	0.351						5	77	57	52	1460	1326	449	1909
2018	413	4	GH6462	32000	2004	2000s	15.30085333	0.203228571	53777.77778	1075.555556	1120.370371	0.714285714	3.15568	0.041914286	26888.88889	0.357142857	18.56	17.72	95.47413793	78.01333731	39.04675884	5.473293209	1.25	14.75	32	172.75	56.25	5.38	0.459	0.069392805	0.098549327	0.288618381	0.534080299	0.34814364	4	72	53	49	1296	1189	489	1764
2020	322	3	StylePak	4000	1975	1970s	7.890275556	0.7336	21511.11111	430.2222222	448.1481481	2	1.80048	0.1674	23662.22222	2.2	18.26666667	18.26666667	100	73.79444715	33.6248887	2.896910718	2.5			138	30	0.58	0.884						3	77	55	52	1401	1326	508	1909
2020	323	3	GoldenBeauty	32000	1955	1950s	4.332337778	0.053	24737.77778	494.7555556	515.3703704	0.302631579	6.122062222	0.074894737	69911.11111	0.855263158	13.94	11.76	84.3615495	74.6631258	31.85040584	1.456730032	0.5			97	24	0.85	0.105						4	64	46	42	1160	1064	456	1616
2019	428	4	SC1263	32000	2010	2010s	24.81952	0.303631579	81742.22222	1634.844444	1702.962963	1	1.193866667	0.014605263	24737.77778	0.302631579	18.6	14.86	79.89247312	71.89990919	54.02534872	15.69955847	0	15	51	166.05	52.9	4.89	0.367	0.199045867	0.290477474	0.443104574	0.86713036	0.464418756	2	74	51	49	1120	1061	627	1747
2020	324	3	GoldenBeauty	4000	1955	1950s	1.2584	0.117	5377.777778	107.5555556	112.0370371	0.5	1.901582222	0.1768	22586.66667	2.1	14.18	13.54	95.48660085	73.31687399	44.47933019	0.622303744	0.5			73	29	0	0.163						4	64	46	42	1160	1064	456	1616
2018	414	4	GH6462	4000	2004	2000s	9.781102222	1.010444444	26888.88889	537.7777778	560.1851852	2.777777778	1.503626667	0.155333333	16133.33333	1.666666667	20.22	19.18	94.85657765	79.30639152	34.25303947	2.888762909	2.5	15	40	191	68.75	3.05	1.544	0.287767852	0.106196107	0.372888306	0.755037421	0.430211579	3	72	53	50	1296	1217	489	1764
2020	325	3	Eliminator	4000	1993	1990s	5.831662222	0.5422	16133.33333	322.6666666	336.111111	1.5	1.099217778	0.1022	10755.55556	1	22.56	22.18	98.31560284	75.21008403	40.52628657	2.441141675	1.5			127.5	40	0.18	0.5822						3	73	52	49	1326	1246	482	1808
2020	326	3	Eliminator	32000	1993	1990s	22.20376889	0.254864198	86044.44444	1720.888889	1792.592593	0.987654321	1.628391111	0.018691358	24737.77778	0.283950617	19.12	16.68	87.23849372	74.66729589	36.25217589	8.49632439	0			148.5	42	2.18	0.317						6	73	55	49	1401	1246	407	1808
2020	327	3	DMC2038	32000	1984	1980s	13.53694222	0.193630769	49475.55556	989.5111112	1030.740741	0.707692308	2.706097778	0.038707692	34417.77778	0.492307692	19.16	16.24	84.75991649	77.08537782	32.92962875	4.256071046	0			152.5	42	1.52	0.265						3	74	55	52	1401	1326	432	1833
2020	328	3	DMC2038	4000	1984	1980s	5.044355556	0.469	13982.22222	279.6444444	291.2962963	1.3	1.146542222	0.1066	13982.22222	1.3	20.1	19.56	97.31343284	74.02332901	39.40860501	2.151637003	2			148	40	0.21	0.78						3	74	55	52	1401	1326	432	1833
2018	415	4	Jubilee	4000	1959	1950s	8.763626667	1.0185	26888.88889	537.7777778	560.1851852	3.125	1.290666667	0.15	8604.444444	1	19.74	18.84	95.44072948	76.29226584	34.77664016	3.010580865	0	17	28	174.75	64.25	2.93	1.361	0.299902905	0.118562129	0.402648745	0.858559882	0.461949002	4	70	52	48	1275	1161	468	1714
2020	329	3	GH6462	32000	2004	2000s	21.18629333	0.252538462	78515.55556	1570.311111	1635.740741	0.935897436	2.385582222	0.028435897	43022.22222	0.512820513	15.22	12.84	84.36268068	73.92299274	41.96421998	9.660078202	0			144	34	2.64	0.21						3	77	55	52	1401	1326	508	1909
2019	429	4	SilverQueen	4000	1960	1960s	9.979004444	1.030888889	29040	580.8	605	3	3.854791111	0.398222222	31191.11111	3.222222222	19.04	18.96	99.57983193	74.19150858	38.92127422	4.176626539	3	15	22	177.035	92.76	2.07	1.957	0.416060052	0.122872534	0.304446267	0.730256061	0.422050861	6	87	64	58	1495	1308	568	2063
2020	330	3	GH6462	4000	2004	2000s	6.410311111	0.596	17208.88889	344.1777778	358.5185185	1.6	1.730568889	0.1609	17208.88889	1.6	19.9	18.78	94.3718593	72.66957557	42.87363272	3.129713083	2			136.5	31.5	0.08	0.598						3	77	55	52	1401	1326	508	1909
2020	331	3	NK199	4000	1954	1950s	5.296035556	0.4924	12906.66667	258.1333334	268.888889	1.2	1.168053333	0.1086	10755.55556	1	19.425	18.825	96.91119691	79.10181422	43.28748213	1.996229924	1			157	44	0.7	0.695						3	73	52	49	1326	1246	482	1808
2018	416	4	Jubilee	32000	1959	1950s	14.09730667	0.187242857	47324.44444	946.4888888	985.9259258	0.628571429	5.392835556	0.071628571	32266.66667	0.428571429	20.38	19.96	97.93915604	75.11037528	40.22097959	5.880251452	0.25	15	28.75	187.5	67.5	4.39	0.33	0.075236366	0.127763655	0.317968996	0.784458874	0.439606026	2	70	52	50	1275	1217	468	1714
2020	332	3	NK199	32000	1954	1950s	16.40222222	0.203333333	66684.44444	1333.688889	1389.259259	0.826666667	2.372675556	0.029413333	25813.33333	0.32	16.7	14.5	86.82634731	82.15630885	34.00336492	4.146656336	0			187	54.5	3.45	0.342						5	73	55	50	1401	1273	407	1808
2018	417	4	GoldenBeauty	4000	1955	1950s	5.863928889	0.5452	22586.66667	451.7333334	470.5555556	2.1	1.331537778	0.1238	17208.88889	1.6	15.7	14.86	94.64968153	68.29215431	40.25244362	3.118433158	1.75	11.75	43.5	131.75	39	1.91	0.727	0.039899583	0.028581363	0.390544413	0.920220083	0.479226361	1	64	43	42	1026	1000	575	1575
2019	430	4	SilverQueen	32000	1960	1960s	17.37237333	0.21536	54853.33333	1097.066667	1142.777778	0.68	2.798595556	0.034693333	22586.66667	0.28	18	16.82	93.44444444	72.84326234	44.35224683	8.718487205	1.5	14	25.5	209.41	103.26	6.4	0.561	0.112583771	0.138811797	0.265531243	0.445727867	0.308306893	7	87	66	59	1561	1339	502	2063
2019	431	4	StylePak	4000	1975	1970s	9.645582222	0.8968	26888.88889	537.7777778	560.1851852	2.5	1.686471111	0.1568	19360	1.8	20.2	18.88	93.46534653	73.38389629	40.19742533	4.299915519	3.5	16	41	152.51	63.02	2.41	1.491	0.428341643	0.168333586	0.352432602	0.706639839	0.414053289	3	81	59	56	1339	1258	579	1918
2020	401	4	NK199	4000	1954	1950s	4.949706667	0.511333333	12906.66667	258.1333334	268.888889	1.333333333	1.33584	0.138	15057.77778	1.555555556	20.15	20.15	100	78.4076618	45.40797066	2.022087701	2			181	56	0	0.875						4	73	53	49	1351	1246	457	1808
2018	418	4	GoldenBeauty	32000	1955	1950s	11.08037333	0.132076923	49475.55556	989.5111112	1030.740741	0.58974359	2.742666667	0.032692308	29040	0.346153846	14.96	13.98	93.44919786	70.0469684	44.63291356	6.172188401	3	11.25	45.5	113.25	34.5	2.55	0.508	0.614850527	0.913909999	0.196318317	0.324348879	0.24491196	1	64	43	42	1026	1000	575	1575
2020	402	4	NK199	32000	1954	1950s	16.50117333	0.196692308	70986.66667	1419.733333	1478.888889	0.846153846	2.116693333	0.025230769	29040	0.346153846	16.22	10.86	66.95437731	78.02979975	38.81763357	5.86363132	0			203.5	67.5	3.4	0.358						3	73	55	52	1401	1326	407	1808
2018	419	4	GCB	32000	1934	1930s	2.30384	0.0306	8604.444444	172.0888889	179.2592593	0.114285714	8.255964444	0.109657143	62382.22222	0.828571429	21.32	19.06	89.39962477	70.11142061	38.07558848	1.092428371	4.25	15	34.75	158	57.25	5.19	0.423	0.108823664	0.193204233	0.054326874	0.33157717	0.249010855	5	72	53	48	1296	1161	489	1764
2018	420	4	GCB	4000	1934	1930s	7.718186667	0.7176	20435.55556	408.7111112	425.7407408	1.9	1.828444444	0.17	17208.88889	1.6	20.02	19.86	99.2007992	71.30434783	31.66349174	2.921991453	0.25	14.75	30.75	160.5	65.75	3.83	1.582	0.037046285	0.015000925	0.290573372	0.561061947	0.359410431	10	72	58	48	1418	1161	372	1764
2018	421	4	Eliminator	4000	1993	1990s	9.146524444	1.063	25813.33333	516.2666666	537.7777777	3	0.85184	0.099	10755.55556	1.25	19.982	18.96	94.88539686	77.33147743	35.28795202	3.04855846	2.75	14.25	59.25	160	51	4.31	1.47	0.303686092	0.115382254	0.40387538	0.79047619	0.441489362	4	70	52	48	1275	1161	468	1714
2020	403	4	Merit	32000	1961	1960s	10.20056889	0.121589744	53777.77778	1075.555556	1120.370371	0.641025641	3.261084444	0.038871795	68835.55556	0.820512821	15.26	14.46	94.75753604	78.04854921	38.5659459	3.59815914	0			169	52.5	2.45	0.31						4	73	56	52	1432	1326	376	1808
2020	404	4	Merit	4000	1961	1960s	5.061564444	0.4706	17208.88889	344.1777778	358.5185185	1.6	0.912071111	0.0848	11831.11111	1.1	17.72	17.42	98.30699774	78.26818407	36.0581848	1.652621533	2			145.5	43	0.31	0.845						6	73	55	49	1401	1246	407	1808
2020	405	4	IowaChief	4000	1951	1950s	4.605528889	0.4282	11831.11111	236.6222222	246.4814815	1.1	1.256248889	0.1168	13982.22222	1.3	20.46	19.56	95.60117302	74.53139217	42.48030147	2.076161175	2			161	36	1.32	1.05						5	74	55	50	1401	1273	432	1833
2020	406	4	IowaChief	32000	1951	1950s	5.739164444	0.064289157	29040	580.8	605	0.325301205	5.4208	0.060722892	57004.44444	0.638554217	17.56	17.3	98.51936219	74.6294924	32.51373503	1.972574641	0			165.5	56.5	2.42	0.332						3	74	55	52	1401	1326	432	1833
2020	407	4	GH9394	32000	2014	2010s	15.86659556	0.196693333	60231.11111	1204.622222	1254.814815	0.746666667	0	0	44097.77778	0.546666667	16.94	16.4	96.81227863	75.95284872	41.77734847	6.641665789	0			135	40	3.21	0.268						3	77	55	52	1401	1326	508	1909
2018	422	4	Eliminator	32000	1993	1990s	8.879786667	0.129	33342.22222	666.8444444	694.6296296	0.484375	2.467324444	0.03584375	31191.11111	0.453125	19.04	18.36	96.42857143	75.80123493	40.62277721	3.637090476	0	14.5	36.75	166	62.66666667	3.38	0.362	0.046112623	0.087526185	0.24485438	0.455369475	0.312889258	5	70	53	48	1296	1161	439	1714
2020	408	4	GH9394	4000	2014	2010s	4.680817778	0.4352	13982.22222	279.6444444	291.2962963	1.3	0.952942222	0.0886	10755.55556	1	15.82	15.6	98.60935525	75.47352145	35.34219766	1.690593684	0.5			127	35	0.71	0.496						3	77	55	52	1401	1326	508	1909
2020	409	4	DMC2038	32000	1984	1980s	15.06638222	0.197295775	59155.55556	1183.111111	1232.407407	0.774647887	3.263235556	0.042732394	35493.33333	0.464788732	18.3	15.58	85.13661202	76.83687302	33.42473875	4.860298567	0.5			155.5	42	2.66	0.347						3	74	55	52	1401	1326	432	1833
2019	432	4	StylePak	32000	1975	1970s	15.01260444	0.174475	54853.33333	1097.066667	1142.777778	0.6375	3.480497778	0.04045	38720	0.45	19.46	16.9	86.84480987	68.37980867	41.07954969	8.125216988	1	15	39.5	175.13	83.1	5.69	0.497	0.10492274	0.147378923	0.245074973	0.432444668	0.301892756	2	81	61	59	1395	1339	523	1918
2020	410	4	DMC2038	4000	1984	1980s	3.534275556	0.41075	8604.444444	172.0888889	179.2592593	1	1.37456	0.15975	11831.11111	1.375	19.44	18.92	97.32510288	77.33437409	37.23501184	1.242820414	2.5			149	39	0.74	0.92						3	74	55	52	1401	1326	432	1833
2020	411	4	Bonus	4000	1995	1990s	6.319964444	0.652888889	21511.11111	430.2222222	448.1481481	2.222222222	0.752888889	0.077777778	6453.333333	0.666666667	18.98	18.16	95.6796628	79.196515	34.36139116	1.882392681	2			143.5	40	1.15	0.921						3	74	55	52	1401	1326	432	1833
2020	412	4	Bonus	32000	1995	1990s	16.13118222	0.197342105	63457.77778	1269.155556	1322.037038	0.776315789	3.555786667	0.0435	45173.33333	0.552631579	16.44	15.18	92.33576642	77.2447358	33.97233681	5.195917645	0			161	62	2.67	0.336						4	74	56	52	1432	1326	401	1833
2018	425	4	Chase	32000	1988	1980s	16.86471111	0.230588235	59155.55556	1183.111111	1232.407407	0.808823529	2.387733333	0.032647059	29040	0.397058824	20.86	18.18	87.15244487	71.08561512	48.12834225	9.778731577	0.25	13.75	41	161.25	56	4.62	0.538	0.122862107	0.153340857	0.287790911	0.489284933	0.328536818	4	66	48	44	1161	1051	487	1620
2020	413	4	GH6462	32000	2004	2000s	19.29761778	0.249194444	67760	1355.2	1411.666667	0.875	2.34256	0.03025	39795.55556	0.513888889	17.68	16.5	93.32579186	72.60199456	40.51112827	8.924538038	0			155	37	3.02	0.327						4	77	56	52	1432	1326	477	1909
2018	426	4	Chase	4000	1988	1980s	5.874684444	0.68275	16133.33333	322.6666666	336.111111	1.875	1.828444444	0.2125	15057.77778	1.75	22.2	20.04	90.27027027	75.18638884	47.06388008	2.858584294	3.5	13.5	44.25	139.25	49.25	3.47	1.539	0.28476157	0.116981234	0.280476533	0.581708902	0.367772415	2	66	46	44	1104	1051	543	1620
2020	414	4	GH6462	4000	2004	2000s	5.216444444	0.485	13982.22222	279.6444444	291.2962963	1.3	1.531591111	0.1424	15057.77778	1.4	18.66	18.66	100	70.81791266	43.52934893	2.760971154	2			130.5	27.5	1.05	0.55						3	77	55	52	1401	1326	508	1909
2020	415	4	Jubilee	4000	1959	1950s	6.083342222	0.5656	19360	387.2	403.3333333	1.8	0.849688889	0.079	4302.222222	0.4	19.08	18.34	96.12159329	74.71882641	38.88854432	2.492010825	2			154	35	1.55	0.588						5	73	55	50	1401	1273	407	1808
2020	416	4	Jubilee	32000	1959	1950s	9.066933333	0.113918919	37644.44444	752.8888888	784.2592592	0.472972973	7.358951111	0.092459459	62382.22222	0.783783784	17.92	17.76	99.10714286	77.41547013	33.80825887	2.884583006	0			147	40	1.54	0.369						4	73	56	52	1432	1326	376	1808
2020	417	4	GoldenBeauty	4000	1955	1950s	2.848071111	0.2648	10755.55556	215.1111112	224.0740742	1	1.479964444	0.1376	18284.44444	1.7	16.44	15.58	94.76885645	72.78682208	39.76279176	1.284090748	1			79	20.5	0.03	0.185						2	64	44	42	1108	1064	508	1616
2020	418	4	GoldenBeauty	32000	1955	1950s	4.551751111	0.057972603	26888.88889	537.7777778	560.1851852	0.342465753	4.984124444	0.063479452	57004.44444	0.726027397	15.04	12.82	85.2393617	74.08236783	30.36506312	1.492577104	0.5			84	16	0.23	0.154						8	64	50	42	1273	1064	343	1616
2020	419	4	GCB	32000	1934	1930s	11.20728889	0.135324675	48400	968	1008.333333	0.584415584	5.648817778	0.068207792	58080	0.701298701	18.24	16.12	88.37719298	71.81019989	30.78084375	4.05192914	0			124	28	3.8	0.185						3	74	55	52	1401	1326	432	1833
2020	420	4	GCB	4000	1934	1930s	5.689688889	0.529	18284.44444	365.6888888	380.9259258	1.7	2.387733333	0.222	32266.66667	3	21.22	20.96	98.77474081	72.40697127	35.15024888	2.299349854	2.5			135	33	0.98	0.748						3	74	55	52	1401	1326	432	1833
2020	421	4	Eliminator	4000	1993	1990s	6.373742222	0.5926	17208.88889	344.1777778	358.5185185	1.6	1.069102222	0.0994	16133.33333	1.5	22.04	21.38	97.00544465	76.59406721	39.31506175	2.443814116	1.5			131	41	0.84	0.773						5	73	55	50	1401	1273	407	1808
2020	422	4	Eliminator	32000	1993	1990s	20.09998222	0.236556962	78515.55556	1570.311111	1635.740741	0.924050633	2.305991111	0.027139241	30115.55556	0.35443038	17.56	14.74	83.94077449	75.40149626	35.19082348	7.249742013	0			154	58	2.24	0.302						5	73	55	50	1401	1273	407	1808
2018	427	4	SC1263	4000	2010	2010s	10.45009778	0.9716	21511.11111	430.2222222	448.1481481	2	0.253831111	0.0236	2151.111111	0.2	20.72	19.5	94.11196911	72.92453744	47.33802639	5.58078311	2.25	15.75	42.25	151.75	49.5	1.83	0.987	0.555936924	0.280464597	0.490162446	1.008308004	0.502068409	4	66	48	44	1161	1051	487	1620
2020	425	4	Chase	32000	1998	1980s	9.905866667	0.135441176	44097.77778	881.9555556	918.7037038	0.602941176	5.539111111	0.075735294	63457.77778	0.867647059	20.16	15.9	78.86904762	77.47407631	31.48928848	2.927700807	0.5			108.5	28	1.84	0.234						0	67	49	49	1246	1246	415	1661
2020	426	4	Chase	4000	1998	1980s	2.18768	0.2034	7528.888889	150.5777778	156.8518519	0.7	4.160248889	0.3868	45173.33333	4.2	19.16	16.12	84.13361169	74.86218503	36.35308905	0.832993093	2.5			100	21	1.04	0.294						0	67	49	49	1246	1246	415	1661
2020	427	4	SC1263	4000	2010	2010s	3.876302222	0.3604	10755.55556	215.1111112	224.0740742	1	0.15488	0.0144	7528.888889	0.7	19.4	18.48	95.25773196	79.44340505	43.96206764	1.459606125	0.5			106	25.5	0	0.275						3	67	49	46	1246	1160	415	1661
2020	428	4	SC1263	32000	2010	2010s	8.481831111	0.103763158	40871.11111	817.4222222	851.4814815	0.5	5.143306667	0.062921053	72062.22222	0.881578947	16.5	15	90.90909091	80.19189189	36.46815773	2.552908216	0.5			96	29.5	1.64	0.181						1	67	50	49	1273	1246	388	1661
2018	428	4	SC1263	32000	2010	2010s	16.13548444	0.211295775	55928.88889	1118.577778	1165.185185	0.732394366	2.235004444	0.029267606	23662.22222	0.309859155	18.96	15.86	83.64978903	74.12601032	46.97733946	8.17189137	0	15.25	32	151.5	65.33333333	3.76	0.344	0.103606812	0.177237945	0.361459136	0.699312152	0.411526601	3	66	48	45	1161	1077	487	1620
2020	429	4	SilverQueen	4000	1960	1960s	7.535342222	0.7006	24737.77778	494.7555556	515.3703704	2.3	3.054577778	0.284	31191.11111	2.9	14.65	14.05	95.90443686	75.6592099	25.74813395	1.96776019	2			149	58.5	1.34	0.885						7	81	62	55	1574	1401	418	1992
2020	430	4	SilverQueen	32000	1960	1960s	14.28983111	0.179540541	55928.88889	1118.577778	1165.185185	0.702702703	5.074471111	0.063756757	61306.66667	0.77027027	15.32	14.2	92.68929504	74.50158375	30.92150694	4.69450398	0			132.5	63	2.82	0.342						8	81	63	55	1596	1401	396	1992
2018	429	4	SilverQueen	4000	1960	1960s	8.993795556	1.04525	27964.44444	559.2888888	582.5925925	3.25	2.161866667	0.25125	15057.77778	1.75	18.28	18.08	98.9059081	77.4449514	34.91527468	2.951148066	0.666666667	15	37.66666667	205.6666667	103.5	2.17	2.249	0.038108833	0.010748508	0.294810323	0.576478435	0.365674799		78	60		1468		432	1875
2018	430	4	SilverQueen	32000	1960	1960s	11.81390222	0.166424242	50551.11111	1011.022222	1053.148148	0.712121212	2.030648889	0.028606061	19360	0.272727273	16.06	15.32	95.39227895	80.51368505	33.35392217	3.199327943				208	108.75	4.35	0.655	0.040934611	0.04815665	0.195786246	0.297756188	0.229439236		78						1875
2018	431	4	StylePak	4000	1975	1970s	8.851822222	0.748181818	22586.66667	451.7333334	470.5555556	1.909090909	2.921208889	0.246909091	29040	2.454545455	20.48	20.36	99.4140625	81.68819643	29.20002014	1.972130789	3.75	15.75	73.25	170	59.5	3.75		0.196456358	0.148035343	0.56377586	2.997261774	0.749828744	6	72	55	49	1338	1189	448	1764
2020	431	4	StylePak	4000	1975	1970s	5.278826667	0.6135	16133.33333	322.6666666	336.111111	1.875	1.150844444	0.13375	13982.22222	1.625	16.26	15.204	93.50553506	72.25781402	37.03248787	2.259694499	2			134	31	1.36	0.761						5	77	55	50	1401	1273	508	1909
2020	432	4	StylePak	32000	1975	1970s	14.34576	0.17784	62382.22222	1247.644444	1299.629629	0.773333333	3.560088889	0.044133333	60231.11111	0.746666667	15.06	13.14	87.25099602	72.30299767	34.21833177	5.665052247	0.5			128	33	3.76	0.333						5	77	57	52	1460	1326	449	1909
2018	432	4	StylePak	32000	1975	1970s	12.21616	0.174738462	39795.55556	795.9111112	829.0740742	0.569230769	5.767128889	0.082492308	41946.66667	0.6	19.78	19.64	99.29221436	75.73333333	36.80150739	4.545683592	0.5	15.25	37.25	182	64.33333333	5.08		0.059248019	0.026435484	0.077965404	0.129652605	0.114772104	5	72	55	50	1338	1217	448	1764
